# Supplementary material for: Archetypal analysis of longitudinal visual fields for idiopathic intracranial hypertension patients presenting in a clinic setting
Source: PLOS Digit Health. 2023 May 8;2(5):e0000240. doi: 10.1371/journal.pdig.0000240 (PMC10166546; doi:10.1371/journal.pdig.0000240)
Supplement: S1 Data — Columns H through BG correspond to the 54 points tested in a 24–2 visual field. Points 26 and 35 correspond to the physiologic blind spot and were omitted. (XLSX) [file pdig.0000240.s005.xlsx]

## Sheet: Sheet1
id	protocol	righteye	placeholder	visitdays	md	mdprob	td1	td2	td3	td4	td5	td6	td7	td8	td9	td10	td11	td12	td13	td14	td15	td16	td17	td18	td19	td20	td21	td22	td23	td24	td25	td27	td28	td29	td30	td31	td32	td33	td34	td36	td37	td38	td39	td40	td41	td42	td43	td44	td45
1990.0219.D430.5A03.3FA8.9D0B	SS-24-2	1	1	0	-16.38	5	-32	-25	-5	-7	-33	-34	-34	-7	-22	-12	-20	-19	-27	-5	-4	-5	-3	0	-31	-21	-13	-5	-2	-1	-1	-5	-32	-34	-35	-36	-20	-2	-6	-10	-33	-35	-36	-8	-3	-4	-4	-6	-33
1990.0219.D430.5A03.3FA8.9D0B	SS-24-2	0	2	0	-19.41	5	-19	-7	-4	-9	-33	-34	-10	-7	-5	-6	-33	-32	-35	-10	-7	-5	-10	-6	-31	-33	-35	-36	-9	-6	-5	-5	-32	-34	-35	-36	-22	-7	-7	-11	-31	-14	-29	-30	-5	-12	-10	-6	-33
1990.0219.D430.5A03.3FA8.9D0B	SS-24-2	1	3	14	-12.66	5	-32	-10	-5	-3	-33	-20	-34	-8	-4	-3	-33	-6	-7	-3	-2	-1	-1	-1	-27	-17	-6	-4	-2	-1	0	-2	-32	-34	-35	-36	-26	-2	1	-2	-33	-21	-23	-10	-2	-4	-1	-3	-27
1990.0219.D430.5A03.3FA8.9D0B	SS-24-2	0	4	14	-15.72	5	-11	-3	0	-2	-27	-20	-5	-8	-5	-4	-33	-32	-30	-7	-4	-3	0	-4	-31	-33	-35	-31	-4	-3	-3	-5	-32	-34	-29	-36	-9	-2	-2	-18	-33	-18	-15	-36	-5	-2	-6	-5	-23
1990.0219.D430.5A03.3FA8.9D0B	SS-24-2	1	5	104	-12.48	5	-32	-3	-10	-3	-33	-34	-18	-15	-9	-5	-33	-10	-9	-2	-4	0	-3	-2	-14	-14	0	-2	0	0	1	4	-32	-34	-35	-36	-3	-2	-2	-1	-33	-35	-36	-10	-1	-2	-1	-3	-33
1990.0219.D430.5A03.3FA8.9D0B	SS-24-2	0	6	104	-14.17	5	-15	-1	-3	2	-6	-25	-13	-5	-1	0	-26	-34	-35	-2	-2	0	1	-2	-31	-33	-35	-36	-2	1	2	-7	-32	-34	-25	-36	-15	-7	-1	-11	-21	-29	-16	-14	2	-1	-7	-7	-14
1990.0219.D430.5A03.3FA8.9D0B	SS-24-2	1	7	371	-11.48	5	-32	-27	-14	-8	-33	-14	-34	-14	-5	-5	-33	-15	-7	-5	-3	-1	-6	-2	-26	-14	-8	-1	-1	-1	-5	-1	-29	-31	-25	-13	-10	-3	-2	-3	-24	-23	-12	-8	-2	1	-4	-3	-33
1990.0219.D430.5A03.3FA8.9D0B	SS-24-2	0	8	371	-17.36	5	-14	-20	-6	-1	-13	-21	-17	-5	-2	-2	-33	-34	-33	-6	-4	-2	-3	-2	-31	-33	-35	-36	-13	-2	-2	-4	-31	-33	-35	-36	-13	-6	-7	-5	-33	-35	-10	-36	-6	-3	-3	-7	-27
1990.0219.D430.5A03.3FA8.9D0B	SS-24-2	1	9	433	-14.74	5	-32	-32	-14	-10	-33	-34	-34	-7	-4	-4	-33	-19	-19	-5	-3	-2	-3	-1	-31	-31	-12	-5	-2	-3	-1	-5	-31	-33	-35	-36	-20	-7	-3	-2	-33	-35	-32	-7	-6	-2	-1	-3	-33
1990.0219.D430.5A03.3FA8.9D0B	SS-24-2	0	10	433	-17.43	5	-6	-10	-7	-7	-11	-7	-9	-9	-7	-4	-33	-34	-35	-5	-1	-2	-4	-3	-31	-33	-35	-36	-6	-4	-4	-8	-31	-33	-33	-34	-15	-3	-3	-9	-33	-35	-16	-36	-4	-2	-5	-5	-33
1990.0219.D430.5A03.3FA8.9D0B	SS-24-2	1	11	544	-14.41	5	-32	-26	-11	-24	-33	-34	-26	-25	-5	-3	-33	-16	-9	-4	-3	-1	-3	0	-31	-20	-4	-2	-1	-2	-1	-1	-14	-28	-35	-36	-28	-3	-2	-2	-33	-35	-36	-7	-5	-2	-6	-7	-33
1990.0219.D430.5A03.3FA8.9D0B	SS-24-2	0	12	544	-18.23	5	-6	-8	-7	-4	-20	-20	-25	-7	-5	-4	-33	-34	-33	-5	-4	-3	-3	2	-31	-33	-35	-36	-4	-3	-4	-3	-31	-31	-35	-36	-8	-2	-4	-12	-33	-35	-18	-36	-2	-6	-9	-5	-33
1990.0219.D430.5A03.3FA8.9D0B	SS-24-2	1	13	600	-13.63	5	-32	-24	-8	-7	-33	-34	-34	-4	-3	-4	-30	-16	-13	-6	-1	-1	1	-2	-31	-19	-5	-4	-2	-1	-1	-4	-31	-33	-35	-36	-21	-2	-3	-3	-33	-33	-23	-8	-4	-5	-4	-4	-33
1990.0219.D430.5A03.3FA8.9D0B	SS-24-2	0	14	600	-19.32	5	-15	-16	-7	-5	-20	-28	-21	-14	-5	-10	-33	-34	-35	-8	-4	-3	-8	-5	-31	-33	-35	-32	-5	-5	-2	-8	-31	-33	-35	-36	-10	-7	-6	-14	-27	-35	-24	-36	-8	-8	-11	-11	-26
1917590236	SS-24-2	1	15	0	-1.49	0	-4	-2	1	-3	-2	-1	-1	0	0	-2	0	-2	-2	-2	-1	-1	-1	0	-2	-2	0	-1	-2	-1	-3	-3	0	-2	-1	-1	-3	-1	-3	0	0	-3	-2	-3	-3	-2	-1	0	-1
1917590236	SS-24-2	0	16	0	-2.59	2	-3	-3	-6	-6	-3	-3	-2	-5	-2	0	-1	-1	-1	-3	-3	-3	-1	-2	-5	-3	-2	-2	-1	-3	-3	-1	-9	-2	0	-1	-2	-3	-1	-5	-6	-3	-1	-2	-3	-4	-4	-5	-5
1917590236	SS-24-2	1	17	126	-0.73	0	-2	-3	-2	2	0	-2	-2	-1	0	-2	-1	-1	0	-1	-2	0	-1	0	2	0	0	-1	-2	-1	-4	-1	2	0	1	0	0	-1	-1	2	1	0	-2	-2	0	-1	-1	-1	0
1917590236	SS-24-2	0	18	126	-1.81	1	0	0	-1	-4	-1	-2	-2	-1	-2	-2	0	-2	-2	0	-1	-3	-1	-1	-3	-2	0	-1	0	0	-2	-1	-2	-2	-1	-1	-2	-3	-2	-1	-2	-4	-1	-2	-3	-5	-1	-1	-1
1913282285	SS-24-2	1	19	0	-1.25	0	0	0	0	0	0	-2	-5	-3	0	-1	-1	-1	0	-2	-3	-1	-2	-2	0	0	-2	-2	-2	-2	-1	-1	-1	0	-2	-2	-1	-1	-1	-1	-2	-1	1	-2	-3	-1	-4	0	-1
1913282285	SS-24-2	0	20	0	-1.27	0	0	0	-1	-3	0	-1	-2	-3	-4	-2	-1	-3	0	-4	-5	-2	-2	-2	-2	0	0	0	-2	-1	-1	-3	-3	-2	-1	0	-1	0	-1	-2	0	-1	1	0	-2	-2	-1	-3	-1
1913282285	SS-24-2	1	21	63	-1.1	0	0	-1	-2	-1	-2	-2	-2	-2	-2	2	-1	1	0	-2	-2	0	-2	-3	-2	0	1	2	-1	-2	-3	-5	-2	1	-1	-1	0	-1	-5	-3	-2	-1	0	-1	0	-1	-4	-1	-1
1913282285	SS-24-2	0	22	63	-2.67	3	1	-4	-1	-5	-1	-3	-2	-3	-4	-2	-5	-4	-2	-2	-2	-2	-5	-3	-4	-2	-3	-4	-4	-2	-3	-3	1	-2	0	-1	-4	-3	-3	-4	0	-2	-2	-3	-4	-3	-4	-2	-4
1955.0320.C18B.20B0.196F.4C40	SS-24-2	1	23	0	-5.89	5	-5	-4	-2	-1	-6	-2	-2	0	0	1	-9	-4	-3	-5	-1	-2	-3	0	-11	-12	-10	-6	-8	-6	-5	-6	-14	-11	-7	-5	-7	-6	-4	-2	-13	-6	-4	-6	-8	-2	-1	-6	-11
1955.0320.C18B.20B0.196F.4C40	SS-24-2	0	24	0	-0.88	0	1	2	2	1	-3	-2	-3	-1	2	1	-4	-3	-3	-1	-2	-1	2	7	-2	-1	-1	-3	0	2	2	0	-5	-3	-1	-4	2	1	0	-1	-4	-2	-3	0	0	-1	1	1	-3
1955.0320.C18B.20B0.196F.4C40	SS-24-2	1	25	424	0.3	0	-1	-9	-3	0	1	1	-3	1	3	3	-3	0	1	0	2	1	2	1	-7	-3	0	2	1	1	1	2	-10	-2	0	2	2	1	0	2	-1	0	0	2	3	2	-2	2	-1
1955.0320.C18B.20B0.196F.4C40	SS-24-2	0	26	424	-1.79	1	-3	-3	1	3	-2	-2	-1	-2	3	0	-2	-2	-2	0	1	-1	-3	0	-4	-4	-1	-2	-1	2	1	1	-7	-5	-3	-1	-2	4	1	-3	-8	-4	0	-1	0	-2	-1	-1	-3
1624591325	SS-24-2	1	27	0	-11.51	5	-31	-31	-26	-31	-24	-11	-15	-23	-8	-30	-21	-10	-5	-8	-6	-4	-8	-33	-15	-23	-14	-7	-7	-9	-30	-15	-6	-33	-11	-16	-6	-7	-7	-10	-6	-5	-4	-17	-6	-2	-2	-4	-11
1624591325	SS-24-2	0	28	0	-13.34	5	-17	-21	-22	-22	-29	-33	-17	-17	-22	-26	-11	-18	-15	-35	-18	-6	-18	-6	-14	-18	-11	-15	-9	-2	-20	-10	-18	-13	-10	-6	-9	-3	-11	-18	-21	-3	-5	-10	-12	-11	-19	-5	-10
1624591325	SS-24-2	1	29	29	-4.91	5	-21	-22	-18	-9	-8	-6	-7	-3	-6	-4	-33	-7	-6	-4	-3	-4	2	2	-31	-22	-6	-3	-2	-2	-2	1	-31	-15	-2	-3	-2	0	-3	1	-7	-1	-2	-2	-4	-3	1	-3	-7
1624591325	SS-24-2	0	30	29	-6.4	5	-14	-5	-4	-17	-6	-5	-6	-9	-9	-15	-15	-7	-5	-5	-5	-6	-7	-15	-18	-12	-7	-5	-4	-3	-7	-11	-11	-8	-4	-3	-2	-4	-10	-3	-12	-5	-1	-4	-4	-3	-4	-8	-2
1624591325	SS-24-2	1	31	92	-23.43	5	-31	-31	-23	-31	-33	-33	-25	-12	-12	-24	-32	-34	-32	-25	-9	-11	-19	-27	-31	-33	-35	-24	-9	-8	-15	-33	-31	-33	-35	-26	-8	-9	-8	-22	-33	-34	-32	-20	-9	-12	-22	-33	-29
1624591325	SS-24-2	0	32	92	-17.72	5	-31	-29	-24	-25	-33	-15	-16	-13	-6	-14	-32	-34	-12	-13	-5	-5	-7	-15	-31	-33	-17	-17	-4	-6	-6	-33	-26	-27	-35	-7	-3	-4	-7	-26	-33	-28	-6	-5	-16	-4	-7	-33	-33
1624591325	SS-24-2	1	33	120	-5.65	5	-12	-12	-13	-11	-6	-5	-7	-6	-7	-4	-9	-4	-6	-3	-5	-6	-3	-12	-15	-11	-5	-7	-5	-3	-4	-2	-22	-11	-2	-4	-3	-3	-4	-4	-5	-8	-8	-4	-3	-7	-7	-3	-8
1624591325	SS-24-2	0	34	120	-10.93	5	-16	-19	-11	-10	-9	-11	-13	-8	-7	-10	-32	-8	-6	-9	-8	-7	-5	-18	-21	-11	-9	-7	-6	-7	-7	-13	-18	-11	-8	-7	-8	-6	-11	-11	-16	-10	-7	-8	-6	-6	-7	-20	-15
1624591325	SS-24-2	1	35	219	-4.72	5	-7	-12	-7	-7	-12	-4	-5	-6	-9	-10	-11	-4	-3	-2	-3	-2	-3	-4	-8	-10	-8	-3	1	0	-1	1	-9	-3	-4	-3	-1	-1	-4	-3	-11	-8	-3	-3	-2	-2	-2	-5	-18
1624591325	SS-24-2	0	36	219	-7.03	5	-12	-10	-6	-9	-11	-5	-6	-7	-10	-10	-16	-9	-8	-6	-6	-5	-6	-8	-15	-9	-9	-5	-3	-4	-6	-6	-12	-8	-6	-5	-4	-4	-8	-9	-16	-8	-5	-4	-5	-6	-3	-5	-9
1977.1213.A240.78D7.87B8.09A0	SS-24-2	1	37	0	-0.51	0	1	-2	2	3	-4	0	0	-1	2	3	-2	0	1	-1	0	-1	1	-1	-2	-2	0	-2	0	0	-4	-1	0	-1	-1	-1	-1	1	1	0	-3	-1	0	0	1	-3	-5	-4	-2
1977.1213.A240.78D7.87B8.09A0	SS-24-2	0	38	0	-3.43	3	-3	-3	-8	-4	-4	-3	-4	-5	-2	-3	-3	-4	-3	-3	-4	-4	-4	0	-3	-5	-3	-2	-1	1	-4	-2	-6	-4	-5	-4	-2	-1	-2	-2	-3	-5	-5	-4	-4	-7	-3	-2	-2
1829861730	SS-24-2	1	39	0	-1.4	0	-2	-5	-1	-2	-1	-2	-3	-4	-1	-1	-3	-1	0	-1	-2	-3	-1	-3	-3	0	0	-1	0	-1	-2	-3	-1	-1	-3	-1	0	-4	1	-1	-2	0	0	-2	-4	-2	0	0	0
1829861730	SS-24-2	1	40	63	-2.63	3	-2	-3	-7	-3	-6	-3	-3	-3	-1	-4	-3	-3	-1	-3	-3	-3	-1	-3	-2	-4	-2	-3	-4	-2	-6	-2	-2	-2	-4	-2	-4	-2	-1	-4	-3	-2	-2	-4	-2	-1	-3	-4	0
1829861730	SS-24-2	0	41	63	-4.02	4	-5	-3	-3	-3	-4	1	-5	-5	-3	-5	-4	-3	-2	-5	-2	-6	-4	-5	-5	-4	-5	-3	-1	-3	-4	-9	-5	-6	-5	-3	-3	-8	-6	-5	-5	-4	-5	-5	-4	-3	-5	-5	-4
1829861730	SS-24-2	1	42	154	-4.72	5	-8	-8	-12	-10	-2	-5	-5	-6	-4	-4	-7	-2	-1	-4	-3	-1	-1	-3	-6	-4	-3	-2	-9	-4	-3	-9	0	-5	-4	-3	-7	-7	-4	-4	-5	0	-1	-17	-5	-5	-5	-5	-1
1829861730	SS-24-2	0	43	154	-7.9	5	-10	-6	-9	-6	-4	-1	-5	-8	-4	-4	-8	-5	-3	-5	-18	-7	-11	-4	-5	-4	-3	-4	-4	-19	-10	-8	-10	-6	-5	-5	-12	-11	-16	-5	-5	-4	-5	-15	-10	-6	-3	-5	-6
1829861730	SS-24-2	1	44	337	-1.83	1	0	-1	0	-3	-2	-1	-2	-1	1	0	-2	-3	0	-2	-2	-1	-1	-3	-2	-1	-1	-2	-3	-4	0	-1	-2	-2	-2	-1	-2	-2	-2	-6	-3	-2	-1	-2	-4	1	-1	0	-2
1829861730	SS-24-2	0	45	337	-5.5	5	-3	-2	-5	-8	-3	-3	-6	-4	-3	-6	-3	-5	-3	-6	-4	-5	-6	-10	-9	-2	-2	-6	-8	-3	-6	-11	-11	-6	-6	-5	-5	-8	-6	-2	-11	-3	-4	-6	-7	-4	-4	-10	-10
1981.0718.E961.AF01.277D.92BA	SS-30-2	1	46	0	-26.41	5	-32	-29	-32	-31	-33	-34	-34	-30	-24	-31	-33	-34	-35	-36	-14	-19	-31	-33	-32	-34	-35	-36	-5	-6	-12	-11	-32	-34	-35	-36	-3	-3	-10	-16	-33	-35	-36	-19	-15	-11	-35	-18	-34
1981.0718.E961.AF01.277D.92BA	SS-30-2	0	46	0	-1.79		-2	-1	0	-1	-1	-2	-2	-1	-3	0	-4	-2	-4	-1	-2	-2	-4	-3	-2	-1	-1	-2	-2	-2	-2	-3	-8	-2	1	-3	-1	-1	-4	-4	-2	-1	-3	-1	-3	-5	-16	-3	-3
1981.0718.E961.AF01.277D.92BA	SS-30-2	1	47	7	-25.94	5	-32	-32	-32	-22	-31	-23	-28	-24	-33	-26	-33	-34	-33	-25	-35	-23	-24	-8	-32	-34	-35	-36	-6	-5	-9	-8	-32	-34	-35	-36	-6	-5	-6	-13	-33	-35	-24	-36	-14	-16	-35	-22	-34
1981.0718.E961.AF01.277D.92BA	SS-30-2	0	48	7	-1.45	0	0	-1	-1	0	-1	1	0	-2	0	-2	-5	-2	-1	-1	-2	-2	0	-1	0	-2	-1	0	-6	-2	-2	1	-4	-4	0	1	0	-1	-3	0	-3	2	-1	-3	-2	0	-4	-3	-1
1981.0718.E961.AF01.277D.92BA	SS-30-2	1	49	32	-23.5	5	-32	-32	-25	-19	-33	-20	-28	-31	-21	-18	-33	-17	-25	-30	-25	-25	-19	-4	-32	-34	-35	-36	-37	-12	-10	-11	-32	-34	-31	-36	-7	-5	-11	-4	-33	-35	-23	-7	-3	-7	-19	-9	-34
1981.0718.E961.AF01.277D.92BA	SS-30-2	0	50	32	-1.16	0	0	0	-1	-2	-1	-2	-2	-1	0	1	-1	0	-1	-2	0	-2	-1	0	1	-2	-2	-2	-3	-2	-3	0	-1	-2	-2	1	-1	-1	2	-1	-2	-3	-2	-1	0	0	-1	-2	-2
1981.0718.E961.AF01.277D.92BA	SS-30-2	1	51	85	-21.76	5	-23	-14	-32	-31	-21	-23	-28	-22	-33	-16	-33	-27	-18	-36	-21	-15	-16	-14	-32	-34	-35	-17	-7	-7	-10	-16	-32	-34	-21	-20	-6	-6	-7	-9	-33	-29	-19	-24	-13	-12	-20	-11	-34
1981.0718.E961.AF01.277D.92BA	SS-30-2	0	52	85	-0.36	0	0	0	1	-1	-1	1	0	2	2	3	-3	-1	0	0	-1	0	0	-1	0	-3	-2	-1	-1	-2	-2	4	1	-2	2	1	-1	-1	-1	-1	-1	1	-1	0	-1	0	0	0	-1
1980.0720.AE6A.8895.AF00.FB71	SS-24-2	1	53	0	-2.97	3	-4	-2	-4	-4	-3	-5	-4	-5	-3	0	-3	-4	-2	-4	-3	-3	-1	-3	-12	-4	-6	-2	-2	-3	-3	-3	-1	-2	-3	-2	0	-1	0	-20	-6	-2	-1	-1	-1	-1	-15	-12	1
1980.0720.AE6A.8895.AF00.FB71	SS-24-2	0	54	0	-2.85	3	-4	-1	-3	-4	-3	-2	-2	-5	-1	-2	-1	-1	-3	-2	-4	-1	-1	-1	-3	-2	-1	-2	-3	-4	-3	-3	-5	-5	-2	-1	-4	-2	-2	-2	-4	-1	-2	-3	-5	-4	-7	-7	-3
1980.0720.AE6A.8895.AF00.FB71	SS-24-2	1	55	91	-1.45	0	1	2	0	-1	-4	0	-1	-1	1	-3	-5	0	0	-4	-1	1	-1	-3	-2	-4	0	-1	-3	-1	0	-4	-3	-4	0	-2	0	-1	-1	-19	-2	-1	0	0	0	0	-5	-4	-3
1980.0720.AE6A.8895.AF00.FB71	SS-24-2	0	56	91	-1.2	0	-1	2	2	1	-3	-2	1	-1	-1	1	-1	-4	-1	0	-1	-3	-2	-4	-3	-1	-1	-1	-1	-3	-1	-4	-1	0	-1	0	0	-1	-3	-1	-2	-1	0	-2	-2	-2	-7	-2	1
1980.0720.AE6A.8895.AF00.FB71	SS-24-2	1	57	210	-1.08	0	-1	1	0	-3	-2	0	0	-1	0	-5	2	0	-1	-1	-2	-1	-1	-1	0	0	-1	-1	-1	-3	-1	-3	-1	-1	0	0	-3	-1	-1	-8	-1	-1	-1	-3	-3	-1	-2	-1	1
1980.0720.AE6A.8895.AF00.FB71	SS-24-2	0	58	210	-1.74	1	-2	1	1	2	-1	-5	-1	-1	1	2	0	-2	-2	-1	-2	-2	-5	-2	-1	0	-2	-1	-2	-1	-1	-3	-3	-1	-5	-2	-4	-1	-1	-3	-1	-4	0	-3	-2	-4	-2	0	-2
1980.0720.AE6A.8895.AF00.FB71	SS-24-2	1	59	333	-1.03	0	-1	0	-1	0	0	0	-2	-4	0	1	0	0	0	-1	-2	1	0	-3	-1	0	0	-3	-3	-4	-2	1	1	1	-1	-1	0	-1	-1	-1	0	-1	-2	1	-3	1	-2	-2	-2
1980.0720.AE6A.8895.AF00.FB71	SS-24-2	0	60	333	-2.41	2	-2	-1	-1	0	-1	-2	-5	-2	-2	0	-3	-1	-4	-1	-3	-4	-2	-6	-2	0	-2	-2	0	-5	-3	-2	-3	-2	-1	-2	0	-3	-3	-4	-2	0	0	-3	-5	-6	-4	-2	-2
1818807644	SS-24-2	1	61	0	-3.84	4	-7	-7	-2	-8	-7	-4	-3	-2	-3	-5	-6	-4	-2	-4	-4	-5	-7	-3	-7	-7	-7	-4	-4	-2	-4	-3	-11	-9	-2	-1	-3	-3	-3	-6	-8	-4	-2	-2	-3	-4	-5	-4	-3
1818807644	SS-24-2	0	62	0	-3.38	3	-4	-2	-3	-5	-5	-4	-3	-4	-4	-5	-3	-4	-1	-2	-3	-7	-6	-4	-4	-3	-4	-3	-2	-4	-6	-3	-3	-3	-6	-3	-2	-6	-4	0	-3	-6	-3	-2	-4	-6	-4	-3	-5
1818807644	SS-24-2	1	63	39	-3.91	4	-6	-3	-5	-5	-6	-3	-4	-6	-4	-5	-5	-2	-2	-4	-3	-5	-7	-5	-5	-6	-3	-2	-1	-4	-7	-5	-7	-7	-4	-1	-3	-3	-4	-3	-5	-5	-4	-4	-2	-2	-2	-5	-5
1818807644	SS-24-2	0	64	39	-3.1	3	-4	-1	-4	-2	-3	-2	-1	-6	-5	-6	-2	-2	-1	-2	-4	-4	-5	-4	-2	-2	-1	0	-2	-3	-4	-4	-4	-3	-3	-4	-5	-4	-2	-4	-3	-3	-4	-2	-2	-2	-4	-5	-6
1818807644	SS-24-2	1	65	123	-2.41	2	-1	-1	-2	-2	-2	-1	-1	-2	-4	-2	-1	-1	0	-1	-1	-2	-4	-1	-2	-4	-2	-2	-2	-2	-4	-2	-4	-4	-1	-2	-2	-2	-4	-4	-3	-2	-2	-4	-2	-1	-4	-5	-8
1818807644	SS-24-2	0	66	123	-2.1	2	0	0	-3	-3	0	0	0	-2	-3	-2	-1	-2	-2	-2	-1	-4	-2	-2	2	-1	-2	-1	-1	-2	-4	-1	-4	-3	-2	-4	-4	-3	-2	-5	-4	-1	-3	-3	-2	-1	-2	-4	-2
1818807644	SS-24-2	1	67	184	-1.66	0	-2	-1	-3	-4	-4	0	-1	-3	-2	2	-3	-2	0	1	-1	-3	-2	-1	0	-4	-1	-2	0	1	-4	-1	-3	-4	-1	-2	0	-1	-2	-4	-2	-4	-1	-2	-1	-2	-2	-5	-4
1818807644	SS-24-2	0	68	184	-2.14	2	-3	-2	-2	-2	-3	0	0	-3	-2	-2	0	0	-1	-1	-2	-7	-4	-3	0	-1	0	-1	0	-2	-4	-2	-3	-3	-2	-1	-1	-1	-2	-3	-4	-1	-4	-3	-3	-2	-2	-2	-3
1818807644	SS-24-2	1	69	277	-2.23	2	-1	0	-3	-2	-4	-2	0	0	-2	-2	-2	-3	-1	0	-1	-2	-2	0	-3	-3	-2	-1	0	-1	-1	-6	-4	-4	-2	-2	-2	-3	-4	-2	-3	-5	-2	-2	-2	-1	-2	-4	-6
1818807644	SS-24-2	0	70	277	-1.89	1	-3	-3	-3	-4	-4	-1	0	-5	-2	-4	-3	0	0	-2	-2	-6	-3	-2	-3	-2	1	-1	-2	-2	0	0	-4	-2	-1	-4	-1	-2	-1	-1	-1	-2	-2	-1	-2	-2	-2	-3	-1
1972.0601.A1A6.67DA.B093.F919	FT-24-2	1	71	0	-2.96	2	-5	-3	-5	-2	-3	0	-1	-4	-2	-1	-3	-4	-1	-3	-4	-3	-5	-3	-6	-3	-2	-2	-2	-4	-4	-3	-4	-5	-3	-3	5	-4	-3	-3	-7	-4	-2	-2	-6	-5	-5	-5	-5
1972.0601.A1A6.67DA.B093.F919	FT-24-2	0	72	0	-2.53	1	-7	-3	2	-6	-7	-1	-3	-1	-4	-2	-7	-2	-3	-3	-1	-2	-2	-2	-5	-6	0	-2	-2	-1	-3	-4	-6	-3	-5	-3	-1	-2	-4	-2	1	-2	-2	-2	-3	-4	-2	-4	-2
1972.0601.A1A6.67DA.B093.F919	FT-24-2	1	73	61	-0.96	0	-3	3	-9	3	5	1	-5	1	-1	-5	0	-2	2	2	-3	1	-4	-2	-1	3	0	2	0	-2	1	-2	-1	-1	-1	-1	0	-2	-3	1	-1	-4	0	-2	-2	-3	1	-3	-1
1972.0601.A1A6.67DA.B093.F919	FT-24-2	0	74	61	-0.71	0	-2	-2	2	-7	-2	2	2	1	-1	-2	-2	-1	-1	-3	-3	-1	-4	0	-2	-6	-1	-1	-1	0	-3	-4	-1	1	-1	1	-1	1	3	-5	-4	4	0	2	-2	-3	-5	1	-2
1972.0601.A1A6.67DA.B093.F919	FT-24-2	1	75	152	0.79	0	-1	3	-2	8	1	4	9	1	0	-4	1	-2	2	0	-3	-3	0	0	-3	2	6	0	-2	-2	-1	-2	10	2	-2	-2	-1	-1	-3	11	2	5	1	1	-2	-3	2	3	-1
1972.0601.A1A6.67DA.B093.F919	FT-24-2	0	76	152	0.26	0	2	0	-3	-4	-4	-4	2	0	2	1	0	-1	-1	-1	0	4	-1	-1	0	2	-1	3	-1	1	0	-1	2	-4	-2	-2	-1	16	-1	-3	0	-3	-1	1	0	-1	-1	-3	-1
1972.0601.A1A6.67DA.B093.F919	FT-24-2	1	77	250	-0.74	0	1	-1	-6	1	-3	1	-1	1	-1	-2	-3	-2	-2	1	-3	-3	-2	2	1	-1	0	15	-2	4	5	2	-1	-3	-1	-3	0	-2	-2	0	1	-2	0	0	-3	-4	-4	0	-1
1972.0601.A1A6.67DA.B093.F919	FT-24-2	0	78	250	0.19	0	7	9	-3	-6	-3	-5	5	5	2	-1	-1	5	2	0	0	2	-1	14	2	-3	2	-2	-2	1	0	-1	0	1	-1	3	-2	1	-3	-1	6	-2	-4	1	0	-1	-3	-3	-1
1972.0601.A1A6.67DA.B093.F919	FT-24-2	1	79	308	0.38	0	-2	0	1	0	-2	3	-2	0	0	-3	-4	3	3	-1	-4	-4	2	-1	-2	0	5	7	-1	3	0	8	3	-3	-1	3	4	3	0	2	1	0	0	-2	-3	-4	-4	5	-1
1972.0601.A1A6.67DA.B093.F919	FT-24-2	0	80	308	2.3	0	2	4	0	3	5	-1	0	1	7	2	11	1	3	5	1	1	0	-2	0	0	9	7	1	0	-1	2	0	-3	2	4	13	3	-3	7	-3	14	3	5	-2	-1	-1	-1	-3
1972.0601.A1A6.67DA.B093.F919	FT-24-2	1	81	371	-5.91	5	-11	-5	-9	-4	-14	-9	-5	-4	-4	-3	-10	-8	-4	-6	-6	-4	-7	-7	-11	-11	-6	-4	-4	-5	-6	-7	-8	-5	-3	-7	-11	-8	-7	-7	-5	-10	-2	-4	-4	-7	-7	-9	-4
1972.0601.A1A6.67DA.B093.F919	FT-24-2	0	82	371	-7.7	5	-14	-6	-8	-11	-10	-7	-10	-9	-5	-10	-6	-9	-9	-9	-7	-5	-8	-4	-8	-8	-9	-5	-7	-8	-7	-8	-11	-9	-9	-7	-6	-10	-7	-7	-13	-6	-6	-10	-6	-7	-11	-13	-10
1962.0205.6984.54DA.CB90.B9A6	SS-24-2	1	83	0	1.05	0	-5	-5	-1	3	8	1	2	-2	3	3	3	4	1	2	2	1	2	1	1	2	4	2	1	1	-1	2	1	1	4	3	1	3	2	2	-1	1	1	0	1	2	2	-1	-1
1962.0205.6984.54DA.CB90.B9A6	SS-24-2	0	84	0	0.26	0	0	-1	-1	3	3	0	2	1	1	4	-8	-3	3	1	1	1	0	-1	-7	-4	1	1	3	1	1	-2	-9	-3	0	2	2	2	1	3	-5	-2	1	0	2	3	3	3	-3
1962.0205.6984.54DA.CB90.B9A6	SS-24-2	1	85	90	0.21	0	-2	-1	0	2	1	-2	0	-1	0	2	1	1	0	0	-1	0	0	0	-1	0	1	-2	-1	0	1	2	3	1	0	0	1	2	0	-2	-1	1	0	1	2	0	-1	1	-1
1962.0205.6984.54DA.CB90.B9A6	SS-24-2	0	86	90	-1.75	1	0	-2	-1	-1	-5	-1	-2	-1	0	-2	-4	-2	-1	-3	0	-1	2	1	-6	-3	1	-2	-2	0	0	0	-7	-6	0	-1	-5	-2	-1	-5	-3	-1	-1	-5	-2	-1	-5	0	-3
1962.0205.6984.54DA.CB90.B9A6	SS-24-2	1	87	147	2.57	0	3	4	0	5	2	3	-1	3	2	5	0	3	3	5	3	1	2	6	-1	0	3	2	3	4	1	0	2	3	3	3	4	5	2	3	0	5	3	3	1	1	3	1	9
1962.0205.6984.54DA.CB90.B9A6	SS-24-2	0	88	147	1.95	0	2	1	2	1	0	2	4	3	2	4	4	2	4	4	3	1	0	3	2	-1	0	2	3	2	3	2	-2	-2	-2	2	1	3	1	5	6	1	0	1	1	2	1	7	2
194524599	SS-24-2	1	89	0	-6.8	5	-7	-11	-10	-12	-10	-9	-7	-8	-13	-15	-9	-10	-4	-4	-5	-14	-6	-14	-9	-9	-6	-6	-4	-4	-5	-11	-9	-6	-4	-5	-2	-4	-3	-14	-9	-8	-10	-4	-7	-3	-15	-6	-15
194524599	SS-24-2	0	90	0	-4.46	5	-4	-6	-10	-4	-2	-5	-6	-7	-6	-5	-2	-4	-4	-3	-5	-6	-5	-1	-9	-2	0	-4	-3	-5	-7	-10	-1	-3	-1	-2	-5	-5	-7	-10	-9	-3	-2	-4	-6	-6	-10	-7	1
194524599	SS-24-2	1	91	32	-2.87	3	1	-1	1	8	-5	-2	-5	-1	1	7	-9	-4	-2	-2	-3	-6	-2	-3	-7	-6	-2	-3	-1	-2	-3	-1	-6	-6	-1	-2	1	-1	-1	-4	-1	-5	-2	0	-3	-8	-8	-9	-8
194524599	SS-24-2	0	92	32	-2.34	2	-3	-2	-1	-1	-2	-2	-1	-3	-5	-3	-3	-1	-2	1	-1	-2	-3	-6	-2	0	0	-2	-2	-2	-2	-3	-1	-1	-2	-3	-3	-1	-3	-4	-4	-3	-1	-3	-1	-1	-13	-4	4
194524599	SS-24-2	1	93	41	-2.51	2	-2	-1	-5	-2	-5	-4	0	-3	-1	-1	-3	-2	-5	-1	-1	-3	-2	-2	-13	-5	-3	-3	-1	-2	-1	0	-1	-2	-1	-3	-2	-3	0	-1	-2	-3	-7	-5	-2	0	0	-3	-4
194524599	SS-24-2	0	94	41	-2.82	3	-3	-2	-4	-4	-4	-4	-5	-5	-1	-4	-4	-2	-3	-3	-5	-1	-2	-3	1	-3	-2	-3	-3	-3	-2	-3	-1	-2	-1	-2	-4	-5	-5	-4	-6	-3	-2	-4	-4	-3	-3	-2	1
194524599	SS-24-2	1	95	59	-2.74	3	0	-2	-2	1	-4	-2	-4	-2	-1	-4	-6	-4	-2	-3	2	-2	-2	-2	-4	-2	-4	-3	-5	-1	-3	-1	-5	-3	-3	-6	-3	-1	-2	-6	-4	-3	-2	-3	-4	0	-3	1	-6
194524599	SS-24-2	0	96	59	-3.16	3	0	-2	-5	-1	-3	-1	-3	-3	-3	-3	-2	-5	-3	-1	-5	-4	-4	-4	-3	-4	-5	-4	-2	-3	-1	-3	0	-3	-7	-6	-4	-5	-4	-2	-3	-1	-4	-2	-2	-1	-7	-5	1
194524599	SS-24-2	1	97	88	-4.78	5	-3	-2	-8	-11	-9	-5	-1	-5	-8	-2	-4	-8	-4	-3	-9	-5	-4	-1	-6	-2	-6	-17	-3	-2	-3	-2	-7	-3	-8	-3	-3	-5	-3	-4	-4	-5	-3	-4	-4	-2	-4	-4	-6
194524599	SS-24-2	0	98	88	-3.3	3	-6	-5	-4	-4	-4	-5	-5	-3	-2	-4	-3	-4	-2	-4	-5	-3	-3	-4	-1	-4	-3	-3	-3	-4	-5	-3	-3	0	1	-2	-3	-3	-4	0	-2	-3	-4	-4	-5	-1	-4	-3	-2
194524599	SS-24-2	1	99	178	-3.08	3	-3	-2	-7	-5	-1	-1	-2	-5	-3	-2	-4	-2	-1	-1	1	-2	-1	-2	-8	-3	-2	-3	-2	-1	-2	-14	0	-5	-4	-1	-3	-1	-1	0	-3	-3	-2	-4	-4	-1	-2	-3	-3
194524599	SS-24-2	0	100	178	-4.09	4	-4	-3	-9	-13	-3	-4	-3	-2	-3	-7	-11	-9	-4	-6	-3	-4	-5	-4	-4	-7	-4	-2	-6	-4	-3	-1	-8	-4	-3	-2	-3	-3	-4	-2	-6	-4	-2	-2	-4	-3	-2	-4	-2
1974.1213.ACE0.863F.D4F3.9D0C	SS-24-2	1	101	0	-0.18	0	-4	-1	1	2	-1	0	0	0	0	0	-1	1	2	-1	1	-1	1	-1	1	1	0	0	0	1	0	0	-1	-2	1	-1	-2	0	0	-14	2	1	0	-1	0	2	-1	-4	2
1974.1213.ACE0.863F.D4F3.9D0C	SS-24-2	0	102	0	-0.16	0	-1	-2	-4	-2	-1	-1	-1	0	0	0	-1	0	1	0	-1	-1	-2	-1	0	-1	0	2	2	0	0	-3	3	2	1	1	2	-1	-1	-7	2	2	1	1	-1	0	-3	-2	0
1974.1213.ACE0.863F.D4F3.9D0C	SS-24-2	1	103	46	0.47	0	-1	4	-1	1	-4	3	1	4	2	2	-3	0	3	1	0	0	1	0	-6	0	0	0	0	0	2	-2	-2	-2	0	1	2	1	1	-1	-3	0	2	1	0	2	0	-1	0
1974.1213.ACE0.863F.D4F3.9D0C	SS-24-2	0	104	46	-0.14	0	-1	-1	-2	-1	-3	0	0	0	0	1	0	0	1	0	-1	0	1	-1	-2	-1	0	1	0	-1	-1	-3	1	1	1	-2	0	0	-1	-5	0	2	0	0	1	0	-1	0	1
1974.1213.ACE0.863F.D4F3.9D0C	SS-24-2	1	105	167	0.04	0	-2	0	3	1	-1	0	0	1	2	1	-2	0	1	-1	1	3	-2	-4	0	0	1	0	0	0	0	-3	0	0	0	1	0	2	0	-7	-2	-1	0	0	0	1	0	-2	2
1974.1213.ACE0.863F.D4F3.9D0C	SS-24-2	0	106	167	-0.98	0	-4	-2	-4	-2	-3	-3	0	-2	-2	-1	-3	-1	0	0	-1	-1	-3	-4	-4	-2	-1	1	-1	-2	-4	-3	0	2	0	0	-1	-2	-3	-4	1	1	0	-1	-2	0	-1	1	2
1974.1213.ACE0.863F.D4F3.9D0C	SS-24-2	1	107	356	-1.69	1	-4	-2	-3	1	-4	-3	-1	-3	1	-1	-8	-3	-1	-1	0	0	-1	-2	-6	-3	-2	-1	-2	-1	-1	-1	-5	-2	-2	-3	-2	-1	-2	-13	-3	-1	0	-4	-1	1	2	0	-2
1974.1213.ACE0.863F.D4F3.9D0C	SS-24-2	0	108	356	-2.44	2	-4	-2	-1	0	-1	-2	-2	-2	-2	-3	0	0	-2	-2	-5	-2	-1	-4	-4	-2	-2	-2	-3	-3	-2	-2	-1	-2	-4	-4	-6	-4	-3	-2	-2	-2	-2	-5	-2	-2	-3	0	-2
1929849521	SS-24-2	1	109	0	-5.85	5	-14	-10	-7	-9	-4	-1	-3	-3	-3	-5	-7	-3	-1	-2	-3	-4	-4	-4	-5	-3	0	-2	-1	-3	-3	-1	-10	-16	-3	-2	-1	-1	-2	0	-32	-34	-4	-4	-4	-2	0	-3	-20
1929849521	SS-24-2	0	110	0	-4.16	4	-4	-4	-10	-9	-4	-2	-3	-3	-5	-4	-5	-2	-3	-4	0	-3	-5	-4	-1	-5	-2	-3	-1	-1	-2	-9	-14	-22	-4	-3	-3	-1	-2	-2	-8	-5	-4	-3	-3	-1	-4	-2	-14
1968.0929.ADCD.6CFC.CAB1.A4BB	SS-24-2	1	111	0	-5.18	5	-5	-7	-24	-7	-8	-5	-7	-5	-4	-5	-7	-6	-4	-4	-6	-5	-6	-6	-14	-6	-5	-4	-3	-3	-3	-5	-8	-3	-5	-5	-5	-4	-4	-7	-4	-4	-6	-5	-5	-4	-7	-8	-4
1968.0929.ADCD.6CFC.CAB1.A4BB	SS-24-2	0	112	0	-6.12	5	-15	-13	-6	-10	-13	-7	-6	-10	-3	-6	-8	-7	-7	-5	-7	-6	-7	-13	-9	-5	-4	-5	-5	-3	-2	-10	-6	-5	-6	-4	-3	-3	-2	-9	-12	-8	-5	-6	-6	-5	-19	-5	-8
1968.0929.ADCD.6CFC.CAB1.A4BB	SS-24-2	1	113	420	-2.75	3	-3	-1	-3	-10	-5	-3	-6	-6	-5	-5	-4	-2	0	-1	-4	-2	-3	-4	-6	-4	-3	0	-1	-4	0	-2	-13	-6	-3	0	-2	-1	-1	-3	-9	-3	-1	-2	-2	-2	-5	-2	-10
1968.0929.ADCD.6CFC.CAB1.A4BB	SS-24-2	0	114	420	-2.13	2	-8	0	-3	-5	-2	-3	-3	-4	-5	-4	-7	-4	-2	-1	-1	-1	-1	0	-9	-3	-2	-1	-1	0	-4	-1	-4	0	-1	-3	-1	0	-1	-3	-2	-3	-3	-1	-2	-1	-6	-3	-3
1981.0920.4ED2.2197.76FD.1908	SS-24-2	1	115	0	-0.19	0	-7	2	-2	0	2	-1	-3	0	1	3	1	0	2	0	-3	-1	1	2	2	-2	-1	2	1	0	0	-1	-2	1	0	0	1	-1	-5	0	2	1	1	0	-2	-1	-2	-4	0
1981.0920.4ED2.2197.76FD.1908	SS-24-2	0	116	0	-3.51	3	-2	-2	-4	-1	-5	-3	-4	-5	-2	-4	-6	0	0	-2	-4	-1	-1	-2	0	-1	0	-3	-1	-1	-2	-6	-31	-3	-1	-2	-1	0	-3	-8	-33	-20	-3	-3	0	-1	0	-2	-4
1981.0920.4ED2.2197.76FD.1908	SS-24-2	1	117	24	-0.87	0	-4	-4	-1	3	1	0	-3	-2	1	0	-4	-1	0	1	-1	0	1	-3	-1	-1	3	-1	-1	-1	-1	-2	-4	-5	-1	-1	-3	-1	-5	-5	-1	-1	1	-1	-1	-5	0	1	1
1981.0920.4ED2.2197.76FD.1908	SS-24-2	0	118	24	-3.07	3	-2	-3	1	1	-1	-2	-1	2	0	-3	-8	-1	1	-1	-1	-1	1	0	-2	-2	-2	-2	-2	0	-3	-4	-31	-24	-4	-3	-1	-1	-5	-9	-33	-5	-1	-2	0	-2	-2	-4	-4
1981.0920.4ED2.2197.76FD.1908	SS-24-2	1	119	80	-0.4	0	-3	-1	0	0	1	1	-1	0	-1	2	-3	-3	0	0	0	0	0	1	-3	-3	-2	0	-1	0	1	3	-1	0	-1	-1	-3	1	1	-1	1	0	1	-1	0	-2	-2	-3	1
1981.0920.4ED2.2197.76FD.1908	SS-24-2	0	120	80	-3.18	3	0	0	-2	-1	1	-2	-4	-4	0	-1	-3	0	-2	-2	-5	-3	-1	-2	-3	-4	-1	-3	-1	-1	-4	-5	-31	-33	-4	-2	0	1	-1	-1	-31	-3	-2	0	0	-3	-4	-4	-3
1981.0920.4ED2.2197.76FD.1908	SS-24-2	1	121	218	-0.37	0	1	-5	0	3	-3	-7	-2	-2	-2	-2	-3	-1	1	0	0	-1	0	1	3	0	-1	-1	1	4	0	-7	2	-2	0	-2	-3	1	0	-1	-1	-2	2	0	0	-1	-2	-2	1
1981.0920.4ED2.2197.76FD.1908	SS-24-2	0	122	218	-1.11	0	-2	2	-1	1	2	-1	1	0	1	-1	2	0	-1	0	-3	-1	1	-3	0	0	-2	-1	-1	0	-2	-5	-10	-8	-3	-1	1	1	0	-1	-13	-3	-1	1	1	-2	-2	-4	-6
1981.0920.4ED2.2197.76FD.1908	SS-24-2	1	123	463	0.62	0	0	-4	1	0	1	3	0	-2	1	2	-1	1	1	1	1	3	2	0	-1	-2	2	0	1	2	0	-2	3	-1	-2	0	1	1	4	-4	0	1	1	0	0	-1	0	-4	1
1981.0920.4ED2.2197.76FD.1908	SS-24-2	0	124	463	-0.87	0	1	2	-1	2	1	0	1	-1	1	2	0	2	1	0	-1	-2	0	-3	0	1	2	0	-1	0	-2	1	-16	-11	-2	0	0	0	0	-1	-7	-3	-2	2	-1	-1	-2	-6	1
1991.0710.12C0.A8F8.2695.58EF	SS-24-2	1	125	0	0.43	0	-1	1	-2	3	0	2	1	-1	1	3	2	0	1	-2	0	0	1	1	-2	2	1	-2	2	1	0	1	0	0	0	1	1	0	1	2	2	0	2	-1	-1	2	0	0	2
1991.0710.12C0.A8F8.2695.58EF	SS-24-2	0	126	0	1.34	0	2	5	2	3	1	2	-1	0	3	3	1	3	2	1	0	-1	1	3	2	3	2	2	1	0	1	2	2	2	3	3	1	0	1	-1	4	1	2	2	0	1	1	1	2
1991.0710.12C0.A8F8.2695.58EF	SS-24-2	1	127	99	1.11	0	3	1	-1	2	2	0	1	1	4	4	0	0	2	0	2	2	0	3	0	1	1	2	-2	1	2	0	0	0	2	3	1	1	1	1	0	1	1	0	-2	3	1	0	2
1991.0710.12C0.A8F8.2695.58EF	SS-24-2	0	128	99	-0.34	0	0	2	1	2	0	0	0	-2	0	0	-1	1	-4	-1	-1	-2	1	1	2	-1	0	-1	0	1	1	1	3	1	0	0	1	-2	-1	-2	0	0	1	0	-4	-1	-4	0	0
1991.0710.12C0.A8F8.2695.58EF	SS-24-2	1	129	243	0.58	0	2	0	0	4	2	-1	0	0	0	1	0	1	-1	-1	1	1	3	1	-1	-1	0	-1	-1	0	1	0	1	-1	2	-1	0	1	3	1	1	3	1	0	-1	0	1	3	2
1991.0710.12C0.A8F8.2695.58EF	SS-24-2	0	130	243	0.59	0	1	2	-1	2	0	0	0	1	-1	3	2	-2	-2	-1	1	-1	1	1	3	1	-1	-2	-1	0	1	1	4	1	2	2	1	-1	-1	2	3	1	1	0	0	-2	1	1	2
1991.0710.12C0.A8F8.2695.58EF	SS-24-2	1	131	463	0.49	0	1	4	2	0	1	1	4	2	1	2	1	1	0	0	0	0	-1	-1	1	0	2	0	1	-1	-1	-1	0	1	0	-1	-1	-1	0	-3	0	0	1	-1	-1	0	1	1	2
1991.0710.12C0.A8F8.2695.58EF	SS-24-2	0	132	463	0.65	0	2	4	3	3	3	0	0	0	2	1	-1	0	0	-1	0	1	-1	1	2	2	2	1	-1	1	-3	2	1	1	2	2	1	2	0	1	2	0	1	2	1	0	1	-1	-1
1911090485	SS-24-2	1	133	0	-8.62	5	-7	-7	-5	-6	-6	-10	-7	-8	-7	-6	-8	-10	-11	-8	-9	-11	-8	-8	-6	-8	-8	-8	-9	-9	-10	-7	-6	-7	-8	-10	-10	-9	-10	-8	-8	-6	-8	-9	-9	-10	-10	-7	-8
1911090485	SS-24-2	0	134	0	-8.96	5	-6	-5	-6	-8	-9	-7	-7	-7	-7	-5	-9	-7	-10	-9	-9	-11	-7	-8	-5	-8	-9	-8	-8	-8	-9	-7	-8	-8	-8	-7	-11	-10	-12	-7	-9	-7	-12	-11	-11	-12	-12	-11	-9
1911090485	SS-24-2	1	135	39	-1.98	1	0	2	-1	2	1	0	0	1	-1	1	-6	-1	-1	0	-1	0	1	1	-4	-10	-2	-3	-2	-1	0	-2	-12	-14	-2	-2	-3	-1	-1	-2	-7	-4	-2	-3	-1	0	0	-1	-2
1911090485	SS-24-2	0	136	39	-7.78	5	-7	-9	-5	-3	-3	-3	-6	-7	-2	-3	-6	-4	-4	-5	-5	-13	-18	-5	-3	-5	-4	-4	-7	-16	-33	-10	-7	-7	-4	-5	-6	-4	-25	-10	-8	-3	-5	-6	-7	-9	-10	-14	-2
1911090485	SS-24-2	1	137	74	-1.68	1	-3	-1	-4	-7	-1	-3	-4	-2	0	-1	-2	-3	-1	-1	0	-1	0	-3	-5	-4	-2	-3	-2	-1	-2	-2	-3	-3	-1	-1	-2	0	1	0	-3	1	0	-1	-2	-1	-2	-2	1
1911090485	SS-24-2	0	138	74	-5	5	-8	-6	-13	-16	-4	-4	-3	-5	-7	-10	-6	-3	-2	-3	-4	-9	-9	-10	-7	-5	-2	-2	-5	-3	-8	-12	-16	-4	-1	-1	-3	-5	-11	-10	-11	-3	-4	-2	-4	-6	-17	-9	-3
1911090485	SS-24-2	1	139	138	-0.83	0	1	0	-1	1	0	0	-1	-1	0	3	0	0	-1	-1	-2	0	-1	0	-5	-2	0	-1	-2	-2	-1	0	-3	-2	0	0	-1	-2	-1	-1	0	1	1	0	-2	-1	-4	-2	1
1911090485	SS-24-2	0	140	138	-2.95	3	-2	-3	-3	-1	-5	-2	-1	-3	-2	-1	-2	-2	-3	-2	-3	-6	-5	-6	-2	-4	-1	-2	-3	-1	-3	-6	-5	-2	-2	0	-3	-2	-4	-4	-4	-1	-2	-3	-4	-5	-5	-6	-4
1984.0810.0B42.7920.D037.F5E6	SS-24-2	1	141	0	-20.93	5	-27	-31	-31	-16	-33	-28	-24	-21	-15	-19	-33	-32	-16	-18	-17	-13	-23	-14	-31	-23	-21	-15	-12	-9	-13	-11	-31	-33	-35	-27	-11	-10	-14	-20	-33	-34	-26	-14	-10	-15	-7	-10	-33
1984.0810.0B42.7920.D037.F5E6	SS-24-2	0	142	0	-18.38	5	-31	-31	-21	-19	-28	-30	-26	-26	-19	-12	-33	-21	-20	-19	-23	-18	-12	-9	-31	-25	-17	-18	-11	-15	-15	-9	-31	-33	-22	-21	-12	-12	-15	-7	-33	-22	-22	-13	-11	-12	-10	-16	-29
1984.0810.0B42.7920.D037.F5E6	SS-24-2	1	143	8	-16.8	5	-31	-31	-31	-21	-33	-21	-12	-14	-10	-14	-33	-23	-17	-16	-8	-10	-15	-11	-31	-16	-14	-11	-6	-2	-8	-9	-31	-33	-35	-18	-7	-9	-10	-8	-33	-30	-16	-9	-8	-10	-9	-8	-27
1984.0810.0B42.7920.D037.F5E6	SS-24-2	0	144	8	-14.79	5	-29	-31	-26	-19	-27	-23	-13	-20	-18	-14	-22	-16	-16	-15	-16	-17	-10	-9	-18	-14	-10	-10	-5	-5	-14	-9	-31	-33	-30	-20	-8	-5	-6	-3	-33	-23	-18	-9	-8	-6	-6	-7	-20
1984.0810.0B42.7920.D037.F5E6	SS-24-2	1	145	379	-14.73	5	-23	-17	-14	-11	-33	-12	-15	-6	-8	-9	-17	-14	-11	-7	-8	-9	-12	-7	-19	-17	-11	-10	-5	-5	-12	-9	-31	-33	-35	-23	-8	-9	-12	-8	-33	-20	-17	-11	-7	-6	-6	-6	-31
1984.0810.0B42.7920.D037.F5E6	SS-24-2	0	146	379	-14.33	5	-29	-19	-7	-16	-21	-31	-20	-7	-8	-10	-33	-10	-15	-9	-10	-7	-29	-5	-25	-25	-13	-9	-4	-4	-5	-7	-31	-28	-35	-20	-1	-3	-8	-8	-27	-34	-14	-14	-4	-5	-9	-12	-31
1982.0824.7A0D.6075.02E8.8BB6	SS-24-2	1	147	0	-1.09	0	1	1	-2	0	2	0	-1	-1	0	0	0	0	2	0	0	0	1	-5	0	-1	-1	0	-1	1	-3	-2	-11	-5	-2	0	-1	0	-1	-4	-9	-2	0	0	-2	-1	-8	0	-3
1982.0824.7A0D.6075.02E8.8BB6	SS-24-2	0	148	0	0.39	0	2	3	-1	3	1	2	4	0	1	2	0	1	1	0	1	2	1	0	-1	1	0	0	-1	0	0	1	-7	-2	-1	-2	0	0	4	1	1	-2	0	0	-2	1	-2	3	1
1982.0824.7A0D.6075.02E8.8BB6	SS-24-2	1	149	142	-0.63	0	-1	2	1	-4	-1	1	1	0	-1	1	-1	1	0	0	-1	-2	-1	1	1	-1	-1	0	1	-1	0	-2	-1	-3	-1	0	1	0	0	-4	-5	-4	0	1	0	-2	-6	0	-5
1982.0824.7A0D.6075.02E8.8BB6	SS-24-2	0	150	142	0.56	0	2	1	0	0	2	-1	1	1	0	1	2	2	1	1	0	1	1	1	1	0	0	0	2	-1	-2	1	0	1	0	0	2	1	-1	1	-2	1	0	1	0	2	1	0	-1
1982.0824.7A0D.6075.02E8.8BB6	SS-24-2	1	151	304	-0.31	0	2	7	2	3	2	1	2	0	1	2	1	-1	1	0	-3	-1	0	-2	0	0	0	1	0	-1	-1	-2	-4	-1	-1	0	1	-2	-2	-1	-2	0	0	-1	-2	-1	-1	-1	-2
1982.0824.7A0D.6075.02E8.8BB6	SS-24-2	0	152	304	-0.07	0	0	-1	0	3	2	0	-1	0	2	2	0	0	2	-1	0	1	1	0	1	0	0	0	-1	-1	-1	0	2	-1	-1	0	-1	1	0	1	-1	0	2	-1	-1	1	0	0	-1
1958.0924.55A1.A4F9.0448.F8F9	SS-24-2	1	153	0	-1.88	1	-5	-3	-5	-3	-1	-1	-4	-4	-3	-2	-2	-3	-2	-3	-3	-2	-1	-2	-1	-1	-3	-2	-6	-4	-4	-4	0	-1	-1	-1	-2	0	-1	-4	-2	0	-1	-1	0	-2	-1	-3	-1
1958.0924.55A1.A4F9.0448.F8F9	SS-24-2	0	154	0	-1.63	0	-4	-2	-2	-1	-3	-3	-3	-5	-2	-2	-3	-2	-2	-3	-3	-3	-2	-4	-2	-2	-3	-2	-1	-3	-3	-3	0	-1	-1	0	0	-1	0	-4	-4	0	-1	-1	-2	-1	-5	-2	1
1958.0924.55A1.A4F9.0448.F8F9	SS-24-2	1	155	46	-0.94	0	-2	-2	-4	1	-2	-2	0	0	-1	-2	-2	-4	-1	-2	-1	-3	0	0	0	-1	-2	-3	-3	-2	-2	2	-1	-1	-1	-1	-1	1	0	1	-1	0	0	0	0	0	-1	1	-2
1958.0924.55A1.A4F9.0448.F8F9	SS-24-2	0	156	46	-0.93	0	-2	-2	-2	1	-1	-1	-1	-2	-2	1	0	-1	0	-1	0	0	0	-1	-1	0	-1	-1	0	-1	-2	0	-2	-1	1	-2	-2	-1	0	0	-1	-3	-1	-1	-1	1	-6	0	1
1958.0924.55A1.A4F9.0448.F8F9	SS-24-2	1	157	46	-0.74	0	-1	0	0	-1	-1	0	1	-2	0	-1	-2	-2	-2	0	-1	-2	0	0	0	-1	-2	-3	-2	-1	1	0	0	0	-1	-1	0	-1	0	1	0	0	-1	-2	-1	0	-1	0	-2
1958.0924.55A1.A4F9.0448.F8F9	SS-24-2	1	158	144	-1.56	0	1	-2	-1	0	-4	-5	-5	-5	-5	-5	0	-4	-5	-7	-5	-6	-5	-1	0	0	-3	-3	-2	-2	-2	-1	-1	0	-1	1	-2	-1	0	-1	0	0	-1	0	-1	0	0	0	0
1958.0924.55A1.A4F9.0448.F8F9	SS-24-2	0	159	144	0.09	0	2	1	-1	2	-2	-1	1	-1	1	1	1	-1	-1	-1	2	0	0	2	0	-1	-1	0	-1	1	-1	0	5	-1	0	-1	0	3	1	-1	0	-1	-1	0	0	1	-1	-2	2
1958.0924.55A1.A4F9.0448.F8F9	SS-24-2	1	160	242	-0.2	0	-1	0	-1	1	1	0	0	-1	-3	-1	1	-2	-2	-1	0	-2	0	0	0	0	-1	-2	0	0	0	0	-1	-2	1	1	1	1	0	2	-1	-1	-1	-1	0	2	-1	-2	-1
1958.0924.55A1.A4F9.0448.F8F9	SS-24-2	0	161	242	-2.03	1	-4	-2	-1	-7	-5	-4	-4	-4	-3	-2	-1	-1	-2	-2	-4	1	-2	-2	-1	1	-2	-2	-3	-3	-2	0	-1	-1	-1	-1	-2	-2	-4	0	-1	-1	-2	-2	-1	-3	-3	-3	-2
1958.0924.55A1.A4F9.0448.F8F9	SS-24-2	1	162	344	2.36	0	5	5	3	6	2	1	0	2	3	4	0	3	2	1	1	2	2	3	5	2	1	2	2	2	3	3	1	0	0	2	2	3	4	4	1	1	1	4	3	3	2	2	0
1958.0924.55A1.A4F9.0448.F8F9	SS-24-2	0	163	344	2.24	0	2	7	2	3	4	1	2	2	3	3	3	1	2	1	1	1	3	3	3	1	4	1	0	1	3	2	1	2	4	3	1	3	1	3	3	3	2	1	1	2	1	1	2
208428387	SS-24-2	1	164	0	-3.52	4	-2	-3	-2	-2	-9	-4	-4	-5	-1	1	-6	-3	0	-4	-2	1	-2	-3	-7	-6	-4	-4	-3	-2	-2	-5	-8	-6	-5	-4	-2	-1	-3	-23	-4	-4	-2	-3	-3	-2	-7	-7	-4
208428387	SS-24-2	0	165	0	-2.27	2	-2	-6	-2	0	-3	0	-3	-2	-2	-2	-7	-3	-1	-1	1	0	-4	-2	-5	-3	-3	-1	0	-1	-2	-4	-5	-5	-2	-3	-1	-2	-3	-6	-3	-4	-1	-3	-1	-2	-4	-3	-3
208428387	SS-24-2	1	166	266	-5.25	5	-7	-4	-4	-3	-9	-9	-5	-5	-3	-2	-10	-13	-11	-6	-3	-1	-1	-1	-11	-12	-4	-8	-6	-3	-3	-6	-8	-15	-15	-5	-5	-2	-2	-20	-7	-4	-5	-6	-1	0	-2	-4	-4
208428387	SS-24-2	0	167	266	-2.13	2	-3	-4	-2	-1	-2	-3	-2	-1	-2	-1	-5	-3	-1	0	-2	-1	0	-2	-2	-3	-1	-1	-3	-2	-2	-2	-13	-4	-1	-1	-1	0	-2	-2	-5	-4	-2	-2	-1	-3	-3	-2	-2
208428387	SS-24-2	1	168	406	-0.45	0	-2	-2	-1	1	-1	0	-1	1	0	-1	-3	0	0	0	1	3	1	1	-13	-2	-1	0	0	4	7	-1	-1	-3	-5	-1	0	0	0	0	-5	-4	-2	-1	1	1	0	6	-4
208428387	SS-24-2	0	169	406	-1.79	1	0	-2	-1	1	-1	0	1	1	-2	2	-2	-2	-1	0	0	-1	-3	1	-7	-3	-3	0	-1	-1	0	0	-11	-7	-4	-2	-1	-1	0	0	-15	-5	-2	-2	-1	-1	-2	-2	-3
1978.0125.1DA1.A4B9.2B0D.80E5	SS-24-2	1	170	0	-6.06	5	-8	-5	-5	-8	-9	-6	-7	-7	-5	-7	-6	-6	-6	-6	-5	-5	-6	-8	-6	-8	-6	-5	-7	-6	-7	-10	-5	-8	-7	-6	-7	-7	-5	-9	-4	-5	-5	-4	-4	-7	-9	-9	-1
1978.0125.1DA1.A4B9.2B0D.80E5	SS-24-2	0	171	0	-6.15	5	-10	-10	-10	-7	-5	-3	-4	-5	-5	-5	-15	-4	-4	-5	-5	-6	-6	-6	-7	-7	-5	-5	-5	-6	-6	-10	-14	-8	-7	-5	-5	-6	-6	-9	-6	-6	-5	-5	-6	-5	-7	-5	-6
1978.0125.1DA1.A4B9.2B0D.80E5	SS-24-2	1	172	29	-2.48	2	0	-1	0	0	1	-2	-2	-2	-1	-1	-2	-3	-2	-1	-2	-3	-1	-6	1	-2	-2	-3	-3	-3	-2	-6	-1	-2	-2	-4	-2	-3	-2	-8	-1	-3	-2	-3	-4	-2	-6	-5	-2
1978.0125.1DA1.A4B9.2B0D.80E5	SS-24-2	0	173	29	-3.59	4	-8	-4	-1	-3	-2	-2	-3	-3	-3	-2	-4	-2	-2	-3	-3	-4	-5	-4	-4	-5	-3	-3	-3	-4	-5	-6	-4	-3	-2	-4	-3	-4	-5	-5	-4	-4	-3	-4	-5	-4	-7	-4	-2
1978.0125.1DA1.A4B9.2B0D.80E5	SS-24-2	1	174	196	-1.21	0	0	0	1	-1	0	-1	0	0	-1	0	0	0	0	0	-1	-1	1	-4	-2	-1	0	0	-1	-2	-4	-5	0	1	0	-1	-3	-2	-2	-8	-1	0	2	-1	1	-3	-4	-7	0
1978.0125.1DA1.A4B9.2B0D.80E5	SS-24-2	0	175	196	-2.01	1	-3	-2	-2	1	-1	-1	0	-3	-1	2	-8	-2	0	-1	-3	-3	-2	-1	-4	-6	-3	-2	-2	-2	-2	-1	-7	-8	-1	-1	-2	-2	-1	0	-5	-2	-1	-2	-1	-2	-2	-2	1
1978.0125.1DA1.A4B9.2B0D.80E5	SS-24-2	0	176	196	-2.83	3	-4	-4	-1	0	-2	-1	-4	-3	-1	-2	-2	0	0	-3	-4	-3	-4	-4	-8	-2	-2	-2	-1	-2	-4	-4	-12	-4	-3	-2	-3	-2	-4	-5	-5	-2	-2	-3	-4	-4	-4	-4	-3
1983.0416.415B.D9C7.B62D.F312	SS-24-2	1	177	0	1.17	0	4	3	3	3	3	1	3	3	2	5	0	1	2	3	1	2	4	1	1	1	2	1	1	1	0	0	0	-1	1	2	1	1	1	2	-1	2	1	-1	1	2	0	1	6
1983.0416.415B.D9C7.B62D.F312	SS-24-2	0	178	0	0.36	0	1	1	2	4	2	0	1	1	0	1	-1	-1	1	0	0	2	1	3	0	0	-2	-1	-1	1	3	-1	-1	0	-1	0	0	2	1	2	-1	0	-2	0	1	0	0	1	0
1983.0416.415B.D9C7.B62D.F312	SS-24-2	1	179	41	0.82	0	-1	0	4	1	1	2	1	0	0	4	1	2	4	2	3	1	1	0	6	0	1	2	1	-1	-1	2	2	1	0	1	1	0	1	4	2	-1	2	-1	0	0	0	1	-1
1983.0416.415B.D9C7.B62D.F312	SS-24-2	0	180	41	0.23	0	-2	-1	0	2	4	-1	0	-3	2	1	-1	0	1	1	-2	1	2	2	-2	-1	1	-1	0	1	0	1	2	0	0	0	1	1	1	0	1	1	1	0	0	-1	0	-1	1
1983.0416.415B.D9C7.B62D.F312	SS-24-2	1	181	130	1.98	0	2	5	3	8	3	1	2	3	3	2	3	1	2	1	1	2	1	3	5	3	1	2	1	3	1	1	0	1	2	1	3	2	2	3	2	2	3	2	1	2	4	-1	4
1983.0416.415B.D9C7.B62D.F312	SS-24-2	0	182	130	1.23	0	-1	4	2	5	1	1	1	2	4	2	0	1	3	3	3	3	3	2	1	1	0	1	1	2	1	3	0	2	0	0	0	3	2	0	2	0	2	0	0	2	2	1	-1
1983.0416.415B.D9C7.B62D.F312	SS-24-2	1	183	325	1.62	0	1	4	5	4	0	2	2	3	3	3	2	2	2	1	1	1	3	2	-1	0	1	1	2	1	0	3	3	0	3	2	3	1	1	3	4	2	3	1	2	3	3	1	1
1983.0416.415B.D9C7.B62D.F312	SS-24-2	0	184	325	-0.06	0	2	1	0	1	1	-1	1	0	1	1	0	2	0	1	1	1	2	1	1	1	0	-2	1	0	0	2	1	0	2	-1	-3	-2	0	1	-1	1	0	-1	-2	-1	0	0	-2
1972.0809.B70A.CD5D.3618.FEFD	SS-24-2	1	185	0	-1.09	0	-2	-1	-2	-1	0	-3	0	-1	2	0	1	0	0	-2	-1	-1	-1	-1	-3	-1	-1	-2	-2	0	-2	-6	-1	-1	1	0	-1	-1	-1	-11	-1	0	-1	1	-1	-1	-5	-2	2
1972.0809.B70A.CD5D.3618.FEFD	SS-24-2	0	186	0	-2.5	2	0	-1	-2	-1	-2	-2	-1	-1	-2	0	0	-3	-2	-3	-2	-4	-4	-3	0	0	-2	-3	-1	-2	-1	-4	-1	0	-3	-5	-3	-2	-4	-14	-2	-4	-3	-3	-3	-3	-4	-3	-2
1972.0809.B70A.CD5D.3618.FEFD	SS-24-2	1	187	104	-0.6	0	1	1	1	-1	1	0	0	0	-2	-2	2	-2	0	-3	-1	-2	-2	-1	0	-1	-1	-2	-1	-2	-3	1	2	1	-1	-1	0	-1	-2	0	1	1	1	-1	-2	-3	-3	-1	0
1972.0809.B70A.CD5D.3618.FEFD	SS-24-2	0	188	104	-1.87	1	2	2	3	5	2	0	-2	-2	-1	1	2	0	1	-2	-2	-3	0	0	0	0	0	0	-2	0	-4	-3	0	0	-4	9	-3	-5	-3	-16	0	-5	-4	-5	-5	-2	-5	-5	2
1972.0809.B70A.CD5D.3618.FEFD	SS-24-2	1	189	301	-1.39	0	-1	-1	0	-1	0	0	0	-2	-2	-1	0	0	0	-2	-2	-1	-2	-1	-1	-2	0	-4	-3	-2	-2	-3	0	1	-1	-4	-4	0	2	-6	0	0	-2	-3	-3	-2	0	-2	-1
1972.0809.B70A.CD5D.3618.FEFD	SS-24-2	0	190	301	-1.94	1	0	5	0	1	0	-1	0	-2	1	0	0	-1	1	1	-2	-3	1	-1	0	1	1	-1	-1	0	-6	-3	1	0	-1	-2	-5	-5	-1	-1	-5	-4	-2	-3	-4	-5	-5	-5	-2
1973.1002.6DA3.0297.C198.B3DB	SS-24-2	1	191	0	0.42	0	0	-2	0	-3	-2	-1	0	-1	2	3	-1	0	2	0	-2	0	3	1	2	-1	-2	1	1	0	-2	2	1	0	0	1	4	1	1	-2	-1	1	2	-2	0	1	-3	-1	1
1973.1002.6DA3.0297.C198.B3DB	SS-24-2	0	192	0	0.63	0	1	0	-2	2	-1	0	2	-1	-4	1	0	2	1	1	-2	-1	-1	1	2	0	0	3	1	1	2	2	1	1	1	0	0	2	1	1	-4	-1	2	1	1	1	2	3	1
1973.1002.6DA3.0297.C198.B3DB	SS-24-2	1	193	306	2.44	0	3	3	4	1	2	2	3	2	2	-1	8	3	2	2	3	3	0	3	2	3	3	2	5	5	3	3	2	4	3	2	1	2	2	3	2	4	4	0	1	11	-2	4	0
1973.1002.6DA3.0297.C198.B3DB	SS-24-2	0	194	306	2.47	0	1	0	-1	4	3	1	0	3	2	2	1	2	4	1	2	1	3	3	1	2	2	4	2	2	3	3	-1	-1	3	4	2	2	5	3	0	1	3	2	3	3	4	4	3
1973.1002.6DA3.0297.C198.B3DB	SS-24-2	1	195	542	0.88	0	3	1	3	0	-1	-1	0	2	0	2	0	0	1	1	1	1	-2	0	-1	1	1	0	2	1	0	1	3	1	2	2	2	2	0	-1	0	0	1	1	0	1	-3	1	1
1973.1002.6DA3.0297.C198.B3DB	SS-24-2	0	196	542	1.14	0	0	1	2	3	1	1	2	0	2	4	2	1	3	1	2	1	1	5	-2	-1	0	1	2	2	1	1	-4	-3	0	1	1	2	1	-1	-6	0	2	2	3	3	1	-1	2
1978.0725.71FD.3239.4A44.863D	SS-24-2	1	197	0	1.41	0	1	0	-2	2	3	3	-1	-1	2	1	4	1	2	2	4	4	2	-1	2	3	2	1	3	2	1	1	-9	-1	0	1	1	1	3	2	1	1	2	2	1	2	0	-1	2
1978.0725.71FD.3239.4A44.863D	SS-24-2	0	198	0	-2.04	1	0	-3	-4	2	-2	-2	-2	-4	1	1	-2	-5	1	-1	-1	0	1	0	-5	-2	-1	-1	1	1	0	-1	-26	-5	-22	-3	0	3	-1	-4	-24	-3	-2	0	3	1	-5	-3	-7
1993.0627.6E45.91BC.3296.1235	SS-24-2	1	199	0	-0.25	0	0	0	1	1	-2	-2	-1	-2	0	2	1	-1	0	-2	-2	-1	0	-2	-2	0	-1	0	-1	0	-2	2	3	-1	0	1	0	2	0	-2	-3	-1	0	1	2	-2	-10	-5	2
1993.0627.6E45.91BC.3296.1235	SS-24-2	0	200	0	-1.78	1	-2	-1	0	-3	-6	-3	-3	0	0	-4	0	-5	-1	-1	-2	-2	-3	-3	0	-1	-1	-1	-2	-1	-4	-4	-2	1	1	-1	-1	-1	-4	-6	-3	0	1	0	-1	-2	-6	-4	0
1993.0627.6E45.91BC.3296.1235	SS-24-2	1	201	38	-0.48	0	0	-2	1	-2	-1	1	1	0	0	0	0	-1	1	3	-1	1	-1	-2	0	0	-1	0	0	-1	0	-1	-2	-3	-1	-1	0	0	0	-5	-4	-1	0	0	1	3	-2	-2	4
1993.0627.6E45.91BC.3296.1235	SS-24-2	0	202	38	-1.24	0	0	0	1	4	-2	-1	-2	2	0	-2	-2	-3	-2	-2	-1	-5	-2	0	-3	-1	0	-1	0	1	-3	0	-2	0	-2	-1	-1	-1	1	-1	-4	-2	-1	-5	-3	-1	1	-1	0
1920693371	SS-24-2	1	203	0	-5.79	5	-25	-5	-10	-9	-10	-5	-6	-5	-4	-4	-8	-4	-2	-5	-4	-2	-4	-8	-9	-18	-6	-3	-1	-1	-2	-25	-10	-5	-4	-4	-3	-3	-3	-29	-11	-4	-2	-2	-3	-4	-4	-9	-7
1920693371	SS-24-2	0	204	0	-6.19	5	-14	-17	-10	-3	-13	-9	-11	-6	-4	-6	-8	-7	-5	-7	-4	-4	-7	-6	-13	-7	-5	-6	-3	-2	-4	-11	-12	-6	-3	-3	-3	-4	-3	-34	-6	-5	-2	-4	-5	-3	-6	-3	-5
1631311436	SS-24-2	1	205	0	-1.37	0	0	-1	0	0	-3	-4	-4	-5	-6	-5	-3	-2	-3	-1	-3	-4	-4	-4	1	0	0	-2	0	-1	-1	-3	1	0	2	-1	-1	0	-2	-2	1	1	0	-1	-1	-2	-4	-1	-1
1631311436	SS-24-2	0	206	0	-5.43	5	-2	-7	-6	-10	-3	-5	-5	-9	-2	-9	-8	-6	-6	-9	-5	-5	-6	-13	-11	-11	-8	-7	-5	-8	-6	-7	-9	-9	-5	-4	-4	-7	-7	-4	-7	-1	-2	-3	-5	-3	-8	-8	-1
1619219224	SS-24-2	1	207	0	-2.91	3	-8	-3	-8	-3	-2	-3	-2	-10	-6	-3	-5	-2	-1	-3	-3	-3	-2	-4	-3	-3	-5	-3	-5	-2	-4	-4	-7	-3	-2	-2	-1	-2	-2	-5	-2	-3	-2	-2	-1	0	-2	-2	-3
1619219224	SS-24-2	0	208	0	-2.63	3	-2	-1	-3	-5	1	1	-5	-5	-6	-2	-3	-1	-4	-2	-6	-5	-2	-2	-1	0	-1	-3	-2	-2	-6	-1	-6	0	0	-3	-3	-2	-6	-4	-1	-2	-3	-4	-5	-2	-4	-1	-2
1619219224	SS-24-2	1	209	57	-2.45	2	-3	-1	-3	1	-2	-1	-4	-4	0	2	-2	0	0	-1	0	-1	-1	-3	-8	-3	0	-2	0	-2	-4	-5	-9	-7	-2	1	-1	-5	-3	-10	-2	-2	0	-4	-3	-2	0	-5	2
1619219224	SS-24-2	0	210	57	-2.67	3	-3	-4	0	-2	-1	-4	-4	-2	-5	-3	-2	-3	-3	-6	-1	-4	-2	0	-1	-3	-3	0	-2	0	-8	-2	-2	-3	-3	-3	-3	-6	-7	-2	-2	-1	-3	-5	-3	1	-1	-2	-3
1619219224 b	SS-24-2	1	211	0	-3.7	4	-14	-7	-5	-7	-6	-4	-5	-5	-4	-4	-3	-3	-3	-2	-4	-5	-2	-4	-1	-3	-3	-5	-5	-5	-4	-7	-2	-4	-3	-3	-4	-4	-7	-5	-2	-2	-1	-3	-4	-3	-1	-2	-2
1619219224 b	SS-24-2	0	212	0	-4.37	5	-5	-3	-5	-5	-6	-3	-3	-4	-5	-1	-3	-6	-4	-7	-7	-7	-3	-5	-5	-8	-5	-7	-7	-3	-6	-4	-8	-6	-5	-7	-5	-3	-6	-2	-2	-4	-3	-3	-4	-3	-3	-3	-9
1619219224 b	SS-24-2	1	213	78	-1.85	1	-4	-4	-5	-2	-2	-2	-3	-3	-3	-1	-4	-1	0	0	-2	-3	-1	0	-2	-4	0	-2	-2	-5	-3	-1	-1	-3	2	-2	-2	-2	-2	-3	-3	-1	0	-3	-2	0	-1	-1	-3
1619219224 b	SS-24-2	0	214	78	-1.74	1	-5	-5	-3	-3	-2	-1	-4	-4	0	1	-3	-2	-3	-3	-3	-5	0	-1	-3	-2	-2	-1	-1	-2	-6	-1	-1	-2	-2	-3	-1	-1	-3	0	0	2	-2	-3	-2	-1	3	-1	2
1619219224 b	SS-24-2	1	215	254	-0.72	0	-1	-3	-3	-2	-3	-3	-4	-3	-3	6	-3	-3	-1	-2	-4	-3	0	-2	5	0	-2	-1	-2	-3	-2	-1	3	-1	-1	-1	-2	-2	-1	2	1	-1	3	2	0	4	3	-1	0
1619219224 b	SS-24-2	0	216	254	-0.42	0	-2	-5	-6	2	1	-1	-2	-3	-1	-1	0	0	-1	0	0	-1	-1	3	1	1	0	-1	0	0	-4	0	-1	0	1	0	-1	-2	-3	2	5	1	0	0	0	0	1	1	0
1980.0626.31C6.6120.7DF5.F955	FP-24-2_no_statpac	1	217	0	-35	NA	-31	-31	-31	-30	-32	-33	-33	-33	-32	-32	-32	-34	-34	-35	-35	-34	-33	-30	-31	-33	-34	-35	-36	-36	-35	-20	-31	-33	-35	-36	-36	-36	-25	-29	-32	-30	-29	-35	-35	-35	-29	-31	-33
1980.0626.31C6.6120.7DF5.F955	FP-24-2_no_statpac	0	217	0	-27.23		-31	-31	-31	-30	-32	-33	-33	-33	-30	-22	-32	-33	-34	-35	-25	-24	-23	-20	-31	-33	-34	-35	-35	-13	-13	-19	-31	-33	-34	-36	-9	-10	-3	-33	-32	-34	-35	-35	-17	-16	-13	-14	-33
1980.0626.31C6.6120.7DF5.F955	FP-24-2_no_statpac	1	218	34	-35	NA	-31	-31	-31	-30	-32	-33	-33	-33	-32	-32	-32	-34	-34	-35	-35	-34	-33	-32	-31	-33	-34	-35	-36	-36	-35	-33	-31	-33	-35	-36	-36	-36	-35	-33	-32	-34	-35	-35	-35	-35	-34	-33	-33
1980.0626.31C6.6120.7DF5.F955	FP-24-2_no_statpac	1	219	106	-35	NA	-31	-31	-31	-30	-32	-33	-33	-33	-32	-32	-32	-34	-34	-35	-35	-13	-33	-32	-31	-33	-34	-35	-36	-36	-35	-7	-31	-33	-35	-36	-36	-36	-7	-31	-32	-34	-35	-35	-35	-26	-34	-33	-33
1980.0626.31C6.6120.7DF5.F955	FP-24-2_no_statpac	1	220	149	-35	NA	-31	-31	-31	-30	-32	-33	-33	-33	-32	-32	-32	-33	-34	-35	-34	-34	-33	-32	-31	-33	-34	-35	-36	-35	-35	-33	-31	-33	-34	-36	-36	-36	-35	-33	-32	-34	-35	-35	-35	-35	-34	-29	-33
1986.1010.3426.17C0.1D35.DBF5	FP-24-2_no_statpac	1	221	163	-35	NA	-31	-31	-31	-31	-33	-33	-33	-33	-33	-32	-32	-34	-35	-35	-35	-34	-33	-33	-31	-33	-35	-36	-36	-36	-35	-29	-31	-33	-35	-36	-36	-36	-28	-27	-33	-34	-35	-36	-36	-35	-34	-28	-33
1980.0626.31C6.6120.7DF5.F955	FP-24-2_no_statpac	1	222	196	-35	NA	-31	-31	-31	-30	-32	-33	-33	-33	-32	-32	-32	-33	-34	-35	-34	-34	-33	-32	-31	-33	-34	-35	-36	-35	-33	-31	-31	-33	-34	-36	-36	-36	-35	-33	-32	-34	-35	-35	-35	-35	-34	-29	-33
1980.0626.31C6.6120.7DF5.F955	FP-24-2_no_statpac	0	222	196	-28.95		-31	-31	-31	-30	-32	-33	-33	-33	-32	-32	-32	-34	-34	-35	-35	-32	-324	-17	-31	-33	-34	-35	-35	-10	-9	-10	-29	-33	-35	-34	-34	-28	-8	-25	-32	-34	-35	-28	-28	-9	-21	-15	-33
1980.0626.31C6.6120.7DF5.F955	FP-24-2_no_statpac	1	223	303	-35	NA	-31	-31	-31	-30	-32	-33	-33	-33	-32	-32	-32	-33	-34	-35	-34	-34	-33	-32	-31	-33	-34	-35	-36	-35	-35	-25	-31	-33	-34	-36	-36	-34	-22	-33	-32	-34	-35	-35	-35	-32	-32	-26	-33
2007.0326.2741.B6DC.C8D5.E14D	SS-24-2	1	224	0	-1.97	1	0	0	0	0	-2	0	-3	-3	-3	-2	-4	0	0	-1	-4	-6	-4	-3	-2	-2	0	-1	-3	-2	-3	-10	2	-3	-1	-1	-3	-2	-2	-14	-4	-2	-1	-1	-1	-3	-5	-7	-1
2007.0326.2741.B6DC.C8D5.E14D	SS-24-2	0	225	0	-2.55	2	-3	0	0	1	-1	-1	-1	-1	0	0	-10	-3	-2	-2	-1	-4	-4	-3	-3	-4	-1	-2	-2	-3	-5	-4	-6	-1	-2	-2	-2	-4	-7	-2	-5	-1	0	-1	-7	-5	-8	-6	-4
1987.0326.2741.B6DC.C8D5.E14D	SS-24-2	1	226	11	-20.23	5	-31	-28	-31	-28	-24	-33	-34	-33	-33	-32	-30	-16	-11	-18	-35	-32	-23	-7	-31	-33	-24	-16	-17	-36	-8	-25	-31	-26	-18	-18	-13	-6	-5	-26	-27	-19	-8	-15	-15	-10	-14	-19	-27
1987.0326.2741.B6DC.C8D5.E14D	SS-24-2	0	227	11	-21.6	5	-31	-31	-31	-31	-33	-33	-34	-33	-31	-32	-33	-32	-35	-35	-30	-23	-34	-33	-31	-33	-22	-20	-15	-36	-15	-33	-29	-16	-17	-14	-21	-36	-27	-20	-11	-6	-14	-18	-28	-17	-23	-9	-15
1987.0326.2741.B6DC.C8D5.E14D	SS-24-2	1	228	15	-22.17	5	-31	-31	-31	-31	-33	-24	-34	-24	-13	-32	-33	-34	-27	-26	-21	-15	-15	-15	-31	-33	-35	-23	-14	-17	-16	-14	-31	-33	-25	-20	-26	-6	-6	-19	-33	-32	-10	-23	-8	-8	-7	-19	-33
1987.0326.2741.B6DC.C8D5.E14D	SS-24-2	0	229	15	-25.36	5	-31	-31	-31	-31	-33	-31	-34	-33	-33	-32	-33	-34	-35	-35	-35	-24	-34	-33	-24	-33	-35	-28	-19	-21	-24	-33	-18	-25	-31	-36	-34	-26	-18	-13	-23	-31	-26	-29	-29	-16	-19	-9	-19
1987.0326.2741.B6DC.C8D5.E14D	SS-24-2	1	230	21	-25.15	5	-31	-31	-31	-31	-33	-31	-34	-33	-28	-10	-33	-34	-35	-35	-35	-32	-19	-8	-31	-33	-35	-36	-10	-8	-7	-10	-31	-33	-24	-31	-14	-1	-4	-19	-33	-34	-35	-27	-10	-8	-18	-25	-33
1987.0326.2741.B6DC.C8D5.E14D	SS-24-2	0	231	21	-27.17	5	-31	-31	-31	-31	-33	-29	-34	-33	-33	-32	-33	-34	-26	-33	-35	-34	-34	-33	-31	-33	-35	-33	-15	-13	-7	-33	-31	-33	-35	-36	-33	-26	-10	-18	-20	-34	-35	-36	-34	-22	-20	-6	-33
1987.0326.2741.B6DC.C8D5.E14D	SS-24-2	1	232	46	-14.75	5	-31	-31	-31	-31	-20	-22	-23	-22	-20	-32	-33	-11	-8	-11	-10	-11	-7	-4	-31	-33	-35	-7	-6	-4	-1	-4	-31	-33	-19	-14	-4	-4	1	-8	-33	-28	-8	-11	-5	-1	-4	-11	-23
1987.0326.2741.B6DC.C8D5.E14D	SS-24-2	0	233	46	-21.11	5	-31	-31	-31	-31	-33	-20	-24	-33	-33	-32	-33	-34	-20	-28	-17	-29	-34	-33	-31	-33	-35	-21	-8	-7	-4	-33	-31	-24	-29	-31	-20	-10	-4	-2	-33	-26	-25	-24	-17	-3	-6	-8	-24
1987.0326.2741.B6DC.C8D5.E14D	SS-24-2	1	234	82	-14.42	5	-31	-31	-31	-25	-33	-31	-20	-18	-21	-15	-33	-24	-6	-6	-15	-9	-8	1	-31	-33	-35	-4	-4	-2	-2	-2	-13	-21	-15	-24	-7	-2	1	-6	-31	-15	-14	-12	-3	-2	-1	-10	-26
1987.0326.2741.B6DC.C8D5.E14D	SS-24-2	0	235	82	-20.98	5	-31	-31	-31	-31	-33	-33	-22	-26	-33	-32	-33	-24	-13	-16	-28	-25	-34	-33	-31	-33	-35	-17	-2	-4	-2	-33	-31	-31	-35	-36	-28	-11	-3	-9	-33	-34	-27	-15	-3	-6	-3	-8	-27
1987.0326.2741.B6DC.C8D5.E14D	SS-24-2	1	236	200	-13.46	5	-29	-31	-31	-31	-17	-21	-26	-19	-26	-9	-33	-24	-16	-16	-5	-5	-3	-6	-31	-31	-22	-18	-8	-4	-4	-9	-31	-25	-16	-7	-11	-2	-1	-4	-20	-15	-11	-10	-1	0	-1	-9	-33
1987.0326.2741.B6DC.C8D5.E14D	SS-24-2	0	237	200	-23.9	5	-31	-31	-31	-31	-33	-33	-32	-33	-33	-32	-33	-34	-32	-21	-25	-27	-34	-33	-29	-33	-35	-36	-5	-16	-7	-33	-31	-29	-33	-36	-29	-13	-4	-21	-33	-34	-22	-22	-12	-13	-3	-7	-33
1994.0718.72EA.3410.900E.31A1	SS-24-2	1	238	0	-1.02	0	-2	-2	-1	0	-1	-4	-2	-1	0	-1	-2	-1	0	0	1	1	2	0	-2	-1	0	-1	0	0	-1	-4	-5	0	0	1	0	0	-2	-11	-3	0	1	-1	-1	-3	-6	-6	-1
1994.0718.72EA.3410.900E.31A1	SS-24-2	0	239	0	-0.8	0	-1	0	0	-4	0	-1	-1	-1	-1	-1	-3	-2	-1	0	1	0	-1	-3	0	-2	0	0	-1	0	0	-1	-5	0	-1	-1	0	0	-4	-6	-3	0	1	-2	0	0	-2	-4	-1
1994.0718.7C19.9819.4B90.E03E	SS-24-2	1	240	41	-0.04	0	-2	0	-1	-1	0	0	0	0	-3	0	-1	0	2	2	1	0	-1	0	0	-2	-1	0	1	2	1	2	-5	0	0	0	2	0	0	-8	-2	1	0	2	1	1	-2	-6	1
1994.0718.7C19.9819.4B90.E03E	SS-24-2	0	241	41	0.21	0	-1	-2	-1	-3	-3	1	0	-2	-1	1	-4	-1	1	2	0	1	3	1	-1	0	1	0	2	2	1	-2	-3	-2	-1	0	1	2	0	1	0	-1	1	0	1	0	1	-1	2
1994.0718.7C19.9819.4B90.E03E	SS-24-2	1	242	184	-0.68	0	-2	-3	-2	-1	-2	-2	-2	-2	0	-1	-4	1	0	1	1	0	1	-3	-3	-1	1	2	0	-2	-2	-5	-4	0	0	1	0	-1	-1	-8	-1	0	1	-1	0	-2	-1	-5	3
1994.0718.7C19.9819.4B90.E03E	SS-24-2	0	243	184	-0.64	0	-3	-1	-2	-4	0	-2	-1	-2	-1	0	-5	-1	0	0	-1	0	1	-1	-3	-2	0	-1	1	-1	0	-7	-2	0	0	1	0	1	-2	-6	-3	0	1	0	0	-1	-2	-2	1
1994.0718.72EA.3410.900E.31A1	SS-24-2	1	244	363	-0.8	0	0	-3	-4	-2	0	-1	-2	-3	-1	-2	-1	-1	1	0	-1	0	-1	1	4	-2	0	-1	-1	-2	-2	-1	-3	0	1	0	-1	-1	0	-4	-2	-1	0	-1	0	0	-4	-6	-1
1994.0718.72EA.3410.900E.31A1	SS-24-2	0	245	363	-0.4	0	-1	-3	-3	0	0	-2	-4	-4	-1	-1	0	-1	0	-2	-2	0	-1	-3	1	-1	-1	1	-1	0	-1	-4	0	-1	-1	-1	-1	-1	1	-1	-1	1	1	0	0	-1	-1	0	2
1711872546	SS-24-2	1	246	0	-4.82	5	2	-5	-7	-1	-3	1	0	-2	-2	-4	-3	-1	0	-1	-2	0	-1	0	0	-3	-4	0	-2	-2	0	-28	-30	-3	-4	-2	-2	-3	-1	-12	-32	-4	-4	-6	-1	-1	-3	-3	-32
1711872546	SS-24-2	0	247	0	-4.97	5	1	1	1	2	-4	0	-3	-1	0	0	0	-1	-2	-2	-1	-3	-2	-2	-2	0	-1	0	-2	-2	-3	-5	0	-6	-9	-1	-2	-2	-1	0	-15	-13	-9	-5	-3	-2	-4	-1	-18
1711872546	SS-24-2	1	248	48	-3.1	3	1	-2	-1	0	-1	-1	-5	-1	0	-2	-1	-2	2	-1	-2	-1	1	-3	0	-3	-2	0	0	0	-5	-5	1	-3	-5	-3	-3	0	-2	-8	-32	-6	-3	-2	-2	-3	-3	-3	-14
1711872546	SS-24-2	0	249	48	-5.33	5	-2	-5	-6	-2	-5	-5	-6	-5	-2	-1	-4	-6	-5	-5	-5	-3	-1	-1	-3	-2	-5	-4	-3	1	-1	-3	-3	-4	-6	-5	-3	-2	-2	-2	-7	-9	-6	-4	-1	-2	-5	-1	-17
1711872546	SS-24-2	1	250	243	-3.12	3	6	1	0	-4	-2	-1	-2	-2	0	-3	-1	-2	-2	-4	-1	-3	-4	-3	2	0	0	-4	2	-1	-2	-12	-7	-1	-1	-1	-1	-1	-1	-19	-17	-2	0	0	0	0	-6	-5	-32
1711872546	SS-24-2	0	251	243	-4.74	5	2	-1	-3	1	-1	-4	-6	-2	-2	0	-1	-2	-3	-4	-3	-3	-1	-3	0	-1	-1	-3	-3	-3	-4	-4	-8	-2	-3	-2	-3	-2	-3	-6	-26	-10	-7	-3	-3	-3	-6	-2	-15
1711872546	SS-24-2	1	252	425	-3.05	3	-2	0	2	2	-2	-1	-2	-2	0	-1	-2	-3	-2	-2	-2	0	-3	-2	-1	-3	-3	-4	-2	0	-1	-4	0	-1	-1	-4	-2	-1	0	-9	-23	-6	-3	-4	-2	1	-2	-1	-15
1711872546	SS-24-2	0	253	425	-4.14	4	1	-3	-2	-3	-3	-6	-4	-5	-2	-3	-1	-3	-3	-4	-3	-3	-2	-2	1	1	-2	-3	-4	-3	-3	-2	-1	-2	-7	-4	-2	-1	-1	-5	-8	-7	-5	-3	0	-3	-3	4	-23
1980.1130.161C.1049.F006.38E1	SS-24-2	1	254	0	-2.09	2	-1	-2	-4	-1	-2	-2	-2	-3	0	-1	-2	-2	-3	-4	-2	-2	-2	0	-1	-2	-1	-3	-4	-3	-3	-2	-1	-3	0	-2	-3	-2	0	-6	1	-1	-1	-3	-2	-4	-22	-5	-1
1980.1130.161C.1049.F006.38E1	SS-24-2	0	255	0	-2.04	1	-1	-1	-1	-1	-1	-2	-3	-5	-1	-4	0	-3	-3	-6	-5	-2	-3	-1	0	0	-2	-3	-2	-1	-2	-3	0	-1	0	-2	-3	-2	-2	-6	-2	-1	-1	-2	-1	-2	-7	-9	-1
1980.1130.161C.1049.F006.38E1	SS-24-2	1	256	21	-2.32	2	-2	-1	-5	-1	-3	-2	-2	-5	-2	-2	-1	-3	-3	-5	-3	-3	-3	-3	1	-1	-2	-1	-2	-3	-3	-4	-1	0	-1	-2	-1	-3	-2	-4	-2	-3	-1	-2	-5	-1	-17	-2	-2
1980.1130.161C.1049.F006.38E1	SS-24-2	0	257	21	-4.23	5	-3	-2	-8	-5	-6	-7	-5	-4	-4	-4	-5	-4	-6	-6	-5	-4	-4	-4	-3	-4	-5	-6	-5	-5	-4	-3	-1	-5	-7	-5	-2	-3	-3	-4	-5	-4	-4	-3	-4	-4	-27	-4	-2
1980.1130.161C.1049.F006.38E1	SS-24-2	1	258	60	-2.97	3	-5	-5	-5	-2	-2	-3	-4	-5	-2	-2	-4	-5	-3	-3	-4	-3	-4	-5	-2	-2	-2	-4	-3	-4	-4	-6	-2	-2	-2	-2	-3	-2	-2	-4	-3	-5	-2	-3	-2	-2	-6	-3	-2
1980.1130.161C.1049.F006.38E1	SS-24-2	0	259	60	-3.33	3	-4	-2	-7	-4	-4	-4	-6	-6	-3	-4	-5	-4	-4	-4	-4	-5	-4	-2	-1	-4	-2	-3	-4	-5	-3	-4	-3	-7	-1	-2	-2	-1	-2	-5	-4	-3	-4	-4	-4	-2	-4	-3	-4
1980.1130.161C.1049.F006.38E1	SS-24-2	1	260	116	-1.94	1	-1	0	-2	-1	-2	-2	-2	-1	-1	-1	0	-2	-2	-3	-3	-2	-3	-2	-3	-1	-2	-1	-2	-3	-2	-5	0	-2	-2	-2	-1	-2	-2	-4	-2	-2	-1	-3	-2	-1	-7	-2	-1
1980.1130.161C.1049.F006.38E1	SS-24-2	0	261	116	-2.11	2	-3	-2	-3	-1	-2	-2	-3	-2	-1	0	0	-2	-3	-4	-3	-2	-2	-1	1	-3	-3	-3	-2	-3	-2	-3	1	-3	-1	-1	-2	-3	0	-1	-2	-3	-2	-4	-6	-2	-1	-1	-1
1980.1130.161C.1049.F006.38E1	SS-24-2	1	262	207	-1.7	1	0	-1	-1	-1	-2	-2	-3	-2	-1	0	-2	0	-2	-3	-2	-2	-2	-3	-1	-2	-2	-2	-3	-3	-2	-4	0	-2	-1	-1	-3	-2	-1	-5	-1	1	0	-2	-1	-1	-6	-3	0
1980.1130.161C.1049.F006.38E1	SS-24-2	0	263	207	-1.77	1	0	-1	-2	-2	-2	-1	-2	-5	-2	-1	-2	-2	-2	-3	-4	-3	-1	-1	1	-1	-1	-3	-3	-3	-2	-2	2	-1	0	-2	-1	-2	-2	-2	-1	0	-2	-1	-1	-2	-2	-2	0
1980.1130.161C.1049.F006.38E1	SS-24-2	1	264	480	0.95	0	0	2	1	1	1	1	1	0	1	2	2	1	1	1	2	0	0	2	3	0	0	0	2	2	-1	-1	5	0	1	1	1	1	3	-2	0	2	3	1	1	0	-2	0	3
1980.1130.161C.1049.F006.38E1	SS-24-2	0	265	480	0.11	0	2	0	-5	1	2	0	0	-1	1	2	0	1	0	-1	0	1	1	0	3	0	0	0	-1	0	1	1	4	-1	1	1	1	0	0	1	-1	-1	1	0	0	1	1	0	-1
1968.0927.A2B1.5C2F.4E4B.E1CD	FP-24-2_no_statpac	1	266	0	-35	NA	-2	-2	2	0	1	-9	-9	-5	1	-1	-3	-1	-16	-5	-4	0	-2	0	0	2	7	-15	0	1	2	-6	-9	-10	-14	-18	-21	-17	-19	-2	-13	-10	-13	-18	-20	-16	-3	-1	-6
1968.0927.A2B1.5C2F.4E4B.E1CD	FP-24-2_no_statpac	0	267	0	-35	NA	-10	-7	-10	-6	-7	-5	-11	-14	-2	-7	-5	-6	-7	-4	-4	-6	-5	-9	1	-3	-7	-11	-8	-8	-7	-10	3	2	-14	0	-12	-24	-9	-28	-1	-16	-13	-15	-33	-22	-25	-26	-6
1968.0927.A2B1.5C2F.4E4B.E1CD	FP-24-2_no_statpac	1	268	5	-35	NA	-8	-14	-11	-3	-2	0	-3	-17	-2	-1	0	-10	-1	-2	-13	-3	-14	-9	0	-5	-8	-12	-6	-8	-7	-7	-8	0	-7	-11	-11	-20	-10	-8	-3	-6	-4	-11	-8	-10	-24	-7	-8
1968.0927.A2B1.5C2F.4E4B.E1CD	SS-24-2	1	271	5	-18.86	5	-22	-21	-18	-24	-10	-12	-24	-16	-15	-15	-8	-21	-9	-12	-18	-12	-10	-17	-1	-2	-5	-5	-18	-26	-15	-20	-21	-22	-23	-22	-29	-33	-28	-19	-23	-21	-27	-23	-24	-18	-24	-21	-14
1968.0927.A2B1.5C2F.4E4B.E1CD	SS-24-2	0	272	5	-29.97	5	-30	-27	-26	-29	-28	-26	-30	-32	-32	-31	-31	-21	-26	-28	-21	-31	-22	-32	-21	-16	-20	-32	-35	-33	-30	-32	-30	-28	-30	-35	-35	-35	-32	-25	-25	-33	-34	-35	-35	-34	-33	-31	-29
1968.0927.A2B1.5C2F.4E4B.E1CD	SS-24-2	1	273	7	-8.67	5	-2	0	-13	-11	3	11	-1	-7	-8	-8	-6	1	-8	-9	-11	-6	-9	-5	-2	-1	-6	-4	-6	-4	-8	-8	-10	-9	-16	-16	-22	-12	-11	-4	-15	-19	-20	-14	-10	-11	-3	-6	-19
1968.0927.A2B1.5C2F.4E4B.E1CD	SS-24-2	0	274	7	-14.06	5	-17	-16	-18	-24	-16	-14	-13	-1	-6	-10	-13	-13	-10	-12	3	-12	-20	-24	-1	5	-4	-15	-17	-10	0	-28	-20	-5	-9	-14	-12	-22	-24	-24	-20	-20	-20	-22	-15	-19	-14	-13	-21
1968.0927.A2B1.5C2F.4E4B.E1CD	SS-24-2	1	275	21	-4.07	4	-3	-2	-6	-6	-1	-1	-4	-5	-2	-4	0	-2	-1	-3	-3	-4	-2	-3	-5	-4	-2	-3	-2	-3	-3	-5	-11	-6	-5	-5	-6	-5	-8	-3	-11	-6	-6	-4	-5	-6	-10	-3	-2
1968.0927.A2B1.5C2F.4E4B.E1CD	SS-24-2	0	276	21	-10.29	5	-10	-14	-12	-13	-4	-9	-12	-15	-9	-4	-4	-4	-8	-9	-9	-6	-8	-8	-12	-4	-3	-6	-8	-26	-18	-12	-10	-3	-5	-8	-11	-23	-13	-9	-19	-12	-8	-10	-12	-6	-8	-10	-16
1968.0927.A2B1.5C2F.4E4B.E1CD	FP-24-2_no_statpac	0	269	42	-35	NA	-22	-30	-8	-10	-22	-17	-26	-12	-15	-14	-23	-12	-19	-22	-23	-12	-18	-22	-23	-32	-19	-26	-32	-15	-23	-32	-30	-30	-34	-35	-35	-35	-31	-33	-32	-33	-34	-35	-35	-28	-33	-33	-32
1968.0927.A2B1.5C2F.4E4B.E1CD	SS-24-2	1	277	42	-8.57	5	-13	-9	-17	-17	-4	-2	-6	-9	-8	-8	-6	-4	-6	-9	-8	-9	-7	-12	-3	0	0	-4	-8	-6	-5	-9	-5	-4	-15	-10	-12	-14	-14	-14	-12	-12	-12	-10	-9	-10	-15	-15	-10
1968.0927.A2B1.5C2F.4E4B.E1CD	FP-24-2_no_statpac	0	270	46	-35	NA	-2	-11	-4	6	-14	-3	-3	-11	-8	-13	-3	-7	-10	-8	-10	-9	-2	-3	0	-7	-8	-12	-6	-26	-10	-6	-3	-19	-27	-35	-35	-21	-11	-11	-12	-31	-31	-35	-18	-10	-10	-14	-32
1968.0927.A2B1.5C2F.4E4B.E1CD	SS-24-2	1	278	46	-13.15	5	-12	-8	-18	-15	-11	-5	-4	-16	-23	-26	-9	-8	-4	-8	-12	-18	-15	-15	-23	-5	-6	-8	-9	-11	-21	-4	-20	-11	-16	-14	-21	-11	-19	-8	-15	-13	-17	-15	-14	-13	-31	-21	-26
1968.0927.A2B1.5C2F.4E4B.E1CD	SS-24-2	1	279	60	-6.8	5	-5	-6	-8	-3	-4	-5	-7	-7	-6	-3	-2	-6	-6	-8	-7	-7	-5	-6	-8	-6	-6	-8	-7	-6	-7	-6	-5	-7	-9	-7	-9	-7	-9	-4	-8	-8	-9	-9	-8	-7	-18	-8	-8
1968.0927.A2B1.5C2F.4E4B.E1CD	SS-24-2	0	280	60	-8.88	5	-9	-30	-16	-19	-8	-9	-10	-16	-11	-11	-8	-8	-9	-12	-9	-8	-4	-5	-5	-7	-8	-10	-10	-10	-7	-7	-7	-7	-8	-10	-13	-10	-11	-7	-7	-8	-9	-8	-9	-8	-5	-7	-6
1968.0927.A2B1.5C2F.4E4B.E1CD	SS-24-2	1	281	201	-1.18	0	-1	-4	-7	-5	0	0	-2	-1	-3	-6	1	1	-1	-1	-1	-3	-4	-5	-5	-2	1	1	2	-1	-1	-6	-3	-1	0	-2	0	-1	-7	-4	-2	0	0	0	0	-1	-5	-5	0
1968.0927.A2B1.5C2F.4E4B.E1CD	SS-24-2	0	282	201	-2.55	2	-3	-5	-5	-7	0	-4	-5	-4	-6	-6	-1	0	-4	-5	-7	-5	-7	-6	2	0	0	-4	-4	-5	-5	-6	-4	-2	-1	-1	-1	-4	-5	-6	-3	0	0	-1	-1	1	-4	-5	-2
1968.0927.A2B1.5C2F.4E4B.E1CD	SS-24-2	1	283	266	-2.38	2	-5	-2	-3	-3	1	0	-1	-6	-3	-3	-3	-1	0	-1	-3	-3	-2	-4	-1	-2	-2	-1	-3	-2	-4	-3	2	-3	-2	-3	-1	-1	-8	-1	-2	-4	-3	-1	-2	-3	-9	-2	-2
1968.0927.A2B1.5C2F.4E4B.E1CD	SS-24-2	0	284	266	-4.44	5	-5	-7	-10	-5	-7	-6	-9	-6	-7	-2	-6	-6	-5	-5	-3	-6	-4	-6	-8	-5	-5	-5	-2	-6	-5	-3	-2	-2	-2	-5	-5	-3	-4	-12	-4	1	-2	-6	-2	-1	0	0	-4
1990.0823.965B.86C9.6B80.B89B	SS-24-2	1	285	0	-1.73	1	-3	-5	-4	-3	-6	-1	-3	-2	-1	-2	-2	-1	-1	-2	-1	0	-1	-3	-4	-6	-4	-3	-1	-2	-2	-7	-2	-5	1	-1	-1	-2	-2	-7	-1	0	1	-2	2	0	-5	-5	1
1990.0823.965B.86C9.6B80.B89B	SS-24-2	0	286	0	-3.24	3	-5	0	-1	-1	-3	-1	-4	-4	-2	-2	-8	-3	-2	-3	-3	-3	-4	-5	-2	-3	-2	-3	-2	-5	-4	-7	-3	-3	-4	-4	-3	-4	-5	-9	-9	-2	-1	-3	-4	-1	-7	-5	-1
1990.0823.965B.86C9.6B80.B89B	SS-24-2	1	287	142	-0.12	0	-5	1	0	1	-1	1	1	-3	1	1	-1	1	2	-1	0	2	-1	1	2	-3	-1	0	-1	0	-1	-1	1	2	0	-1	0	0	-3	-8	1	2	2	0	0	2	-24	-2	-1
1990.0823.965B.86C9.6B80.B89B	SS-24-2	0	288	142	-2.99	3	-4	-8	-3	4	-4	-1	-4	-5	0	-3	-1	-2	-1	-12	-3	-2	-1	-3	-31	-4	-4	-6	-2	-1	-1	-2	-31	-5	-2	-4	-4	-3	-2	-8	-4	1	0	-2	-3	-1	-4	-3	-2
1990.0823.965B.86C9.6B80.B89B	SS-24-2	1	289	262	-1.13	0	-1	-1	-1	1	0	-1	0	-3	-1	2	1	-1	-2	-1	-2	-2	-2	2	-3	-2	-2	-2	0	0	-2	0	-6	-4	-1	-1	-1	0	-1	-5	-1	1	0	-4	-3	1	-9	-2	-2
1990.0823.965B.86C9.6B80.B89B	SS-24-2	0	290	262	-1.47	0	0	-3	-4	-3	-3	-3	-3	-3	-1	1	-3	-5	-3	-5	-2	-2	-1	-2	-6	-4	-1	-1	-1	0	-1	-1	-3	0	-1	-1	0	1	-1	-4	-6	0	0	-2	-1	0	-2	0	-6
1990.0823.965B.86C9.6B80.B89B	SS-24-2	1	291	360	-0.18	0	-2	-2	-2	2	1	1	-1	-4	-1	-1	-1	1	1	0	-1	0	-2	-1	-2	-1	1	2	0	0	0	-2	1	-3	1	1	1	1	-1	-3	1	-1	0	-1	-1	0	-4	-2	-1
1990.0823.965B.86C9.6B80.B89B	SS-24-2	0	292	360	-0.97	0	3	-2	-2	-1	-2	-2	-3	-5	0	1	-2	-1	-1	-2	-2	-3	-1	1	-4	-1	0	-1	-2	0	-1	-1	-1	1	1	-1	0	0	-2	-2	-3	-1	1	-1	-2	-1	-2	-1	-2
1988.0114.4F3E.1632.0F16.D40D	SS-24-2	1	293	0	1.28	0	-4	0	-2	7	-1	1	-1	-1	1	4	1	-1	-1	2	-1	5	6	0	0	1	-1	0	3	-1	1	2	0	1	3	2	2	3	2	2	3	2	1	3	2	2	2	5	8
1988.0114.4F3E.1632.0F16.D40D	SS-24-2	0	294	0	0.45	0	-3	5	-2	-1	-1	1	1	-3	0	-5	-1	-1	-1	0	-1	1	3	6	2	0	0	1	1	-2	2	0	2	0	0	2	0	1	1	-2	1	1	-1	1	3	1	-1	0	3
1988.0114.4F3E.1632.0F16.D40D	SS-24-2	1	295	64	0.91	0	1	-1	1	-1	-1	-2	1	0	1	2	2	0	1	1	1	2	1	0	4	0	-1	2	1	1	1	3	1	1	2	0	2	4	0	-1	2	1	-1	1	1	0	1	0	3
1988.0114.4F3E.1632.0F16.D40D	SS-24-2	0	296	64	-0.06	0	4	-2	1	0	1	2	0	-4	0	2	1	0	-1	-1	-1	-1	-3	2	1	2	2	1	-1	0	-2	1	3	2	1	-1	0	-1	1	1	0	0	-1	-1	-2	-1	-1	-3	1
1988.0114.4F3E.1632.0F16.D40D	SS-24-2	1	297	98	0.4	0	2	0	0	5	0	1	-1	0	0	2	-1	-1	-1	-1	0	0	1	2	4	0	-2	-1	1	2	1	2	3	0	0	0	1	2	1	0	2	2	2	0	-2	2	1	2	0
1988.0114.4F3E.1632.0F16.D40D	SS-24-2	0	298	98	-0.04	0	1	0	1	2	0	-2	-1	0	4	2	2	-1	0	1	0	1	1	2	1	-1	0	1	2	0	0	1	2	0	0	-1	0	-1	-1	0	1	0	-1	-2	-1	0	-2	-1	-1
1988.0114.4F3E.1632.0F16.D40D	SS-24-2	1	299	138	1.7	0	-1	2	1	1	1	2	4	4	1	3	1	2	1	1	3	0	3	-1	0	0	3	3	1	2	0	1	3	2	1	2	1	3	-2	0	3	1	2	2	3	-1	1	-1	4
1988.0114.4F3E.1632.0F16.D40D	SS-24-2	0	300	138	0.63	0	2	-1	2	4	0	1	0	-1	1	2	3	2	0	0	0	0	1	0	0	1	2	0	0	-2	0	1	3	2	2	-2	3	0	0	1	-1	0	-1	3	0	0	1	0	1
1988.0114.4F3E.1632.0F16.D40D	SS-24-2	1	301	225	1.31	0	1	0	2	-1	2	1	0	1	1	2	-3	1	1	-1	-1	2	1	4	3	0	0	3	3	2	3	0	2	1	2	3	1	1	0	1	3	3	2	1	3	1	-1	-3	4
1988.0114.4F3E.1632.0F16.D40D	SS-24-2	0	302	225	-0.18	0	4	1	-1	1	-1	-1	-1	-3	-1	-4	-1	1	1	-1	-2	-2	-3	-4	-1	-2	1	1	0	1	2	3	1	-3	1	0	0	1	-2	2	-1	-1	1	1	0	0	0	0	-2
1960.1030.3C5A.424E.A664.2AF8	FT-24-2	1	303	0	-1.27	0	0	-2	1	3	-4	-5	4	-1	-3	0	-7	-3	-2	-2	-1	-2	0	-2	-2	-5	0	-3	-1	-1	0	2	-6	-2	-4	-2	-1	0	-1	-1	-6	-3	-1	1	0	-1	1	1	-4
1960.1030.3C5A.424E.A664.2AF8	FT-24-2	0	304	0	0.18	0	1	1	-1	-1	1	2	-3	1	-1	2	-5	0	1	1	1	2	0	-2	-1	-1	-5	0	6	-1	0	-2	-6	2	2	-2	0	3	0	-1	-2	3	-1	-1	-4	3	-1	-1	0
1960.1030.3C5A.424E.A664.2AF8	FT-24-2	1	305	97	0.44	0	1	-1	-1	1	1	-2	-3	5	-2	0	-6	4	-1	-1	1	0	-2	-2	-6	-2	-6	-2	-2	1	4	-4	-1	3	1	3	1	1	7	1	-3	-2	2	0	4	3	1	3	3
1960.1030.3C5A.424E.A664.2AF8	FT-24-2	0	306	97	-1.78	0	-2	-4	0	-6	-2	0	-2	0	-1	-1	-6	-1	-2	-2	0	-1	-1	3	-2	-2	-4	-3	5	-4	-1	-3	-4	-2	-2	-2	-3	2	-4	0	-2	-3	-1	-3	-3	-2	-4	-6	1
1960.1030.3C5A.424E.A664.2AF8	FT-24-2	1	307	216	-0.86	0	-2	-2	0	10	-2	-3	-2	-2	-2	1	-2	-4	2	-2	2	1	-1	1	-4	-8	-5	-2	5	2	1	-1	-4	-7	-2	4	1	1	-2	-2	0	-6	1	1	1	0	2	-3	-3
1960.1030.3C5A.424E.A664.2AF8	FT-24-2	0	308	216	-0.48	0	0	0	1	1	-4	-1	0	-2	-1	2	-4	-3	-2	-2	-1	6	2	-2	-4	-4	-2	-1	-1	0	6	-5	0	-2	1	0	-2	-3	1	-5	-4	-1	9	-1	0	-1	-1	-3	-1
1989.0413.86B5.6DC3.EEFB.78EC	SS-24-2	1	309	0	-19.29	5	-31	-31	-22	-19	-33	-33	-34	-28	-5	-7	-33	-34	-35	-19	-5	-6	-8	-11	-31	-33	-35	-27	-5	-4	-11	-9	-31	-33	-33	-12	-2	-2	-6	-15	-33	-34	-27	-14	-10	-16	-12	-17	-33
1989.0413.86B5.6DC3.EEFB.78EC	SS-24-2	0	310	0	-18.34	5	-31	-31	-25	-29	-33	-33	-34	-28	-11	-6	-33	-34	-22	-22	-10	-8	-10	-17	-31	-33	-33	-10	-3	-1	-18	-15	-31	-33	-35	-17	-8	-6	-8	-10	-33	-34	-28	-8	-9	-9	-6	-7	-33
1989.0413.814F.5645.0D9F.B25C	SS-24-2	1	311	7	-16.52	5	-31	-31	-23	-12	-33	-33	-34	-11	-6	-5	-33	-30	-29	-26	-4	-5	-5	-5	-31	-33	-35	-13	0	-1	-8	-6	-31	-33	-35	-6	0	-2	-5	-12	-28	-34	-32	-6	-6	-7	-10	-8	-16
1989.0413.814F.5645.0D9F.B25C	SS-24-2	0	312	7	-17.38	5	-31	-31	-22	-21	-33	-33	-34	-20	-14	-4	-33	-34	-20	-10	-4	-9	-4	-8	-31	-33	-18	-20	-8	0	-32	-10	-31	-33	-35	-24	-6	-3	-8	-6	-33	-34	-28	-7	-11	-6	-7	-2	-33
1989.0413.814F.5645.0D9F.B25C	SS-24-2	1	313	21	-15.57	5	-31	-28	-31	-29	-33	-33	-24	-11	-3	-4	-33	-34	-35	-11	-3	-5	-4	-6	-31	-33	-35	-14	-3	0	-6	-5	-29	-33	-35	-5	-2	-1	-6	-11	-23	-34	-20	-5	-4	-7	-7	-16	-29
1989.0413.814F.5645.0D9F.B25C	SS-24-2	0	314	21	-13.99	5	-31	-20	-10	-16	-33	-14	-28	-14	-5	-7	-33	-34	-10	-5	-6	-7	-7	-12	-31	-33	-17	-5	-2	0	-18	-8	-31	-33	-35	-12	-2	-2	-2	-7	-33	-34	-14	-10	-5	-5	-5	-4	-33
1989.0413.814F.5645.0D9F.B25C	SS-24-2	1	315	174	-13.17	5	-28	-31	-5	-8	-33	-33	-21	-7	-3	-1	-33	-34	-16	-12	-1	0	-1	-7	-31	-33	-33	-6	-2	-1	0	-3	-21	-27	-35	-6	-2	0	-4	-3	-33	-34	-17	-2	-4	-7	-6	-8	-23
1989.0413.814F.5645.0D9F.B25C	SS-24-2	0	316	174	-11.71	5	-31	-23	-6	-6	-33	-33	-7	-6	-6	-2	-15	-34	-13	-4	-3	-3	-3	-13	-31	-29	-9	-3	-2	-1	-8	-7	-31	-33	-27	-17	-6	-4	-4	-1	-33	-34	-11	-6	-6	-4	-4	-3	-19
1989.0413.814F.5645.0D9F.B25C	SS-24-2	1	317	378	-13.15	5	-24	-13	-10	-21	-33	-33	-12	-11	-2	-2	-33	-34	-10	-12	-5	-3	-3	-7	-31	-23	-24	-9	-6	-5	-5	-6	-31	-30	-26	-5	-3	-4	-6	-17	-17	-34	-10	-5	-6	-5	-5	-16	-15
1989.0413.814F.5645.0D9F.B25C	SS-24-2	0	318	378	-14.17	5	-31	-31	-10	-7	-27	-19	-20	-9	-6	-4	-30	-23	-12	-5	-6	-7	-4	-21	-25	-26	-10	-6	-5	-5	-13	-3	-31	-33	-35	-20	-8	-7	-9	-4	-33	-34	-18	-9	-8	-7	-7	-6	-19
1978.0324.F5F0.1458.4706.AC1C	SS-24-2	1	319	0	-0.75	0	-2	1	-1	2	-1	-1	0	0	0	2	-2	-2	-2	-2	-2	-1	1	0	2	0	-2	0	-1	-2	-2	-1	-1	0	0	0	-1	-1	-3	0	1	0	2	-1	-2	-2	-2	-2	1
1978.0324.F5F0.1458.4706.AC1C	SS-24-2	0	320	0	-1.89	1	3	3	2	0	0	-2	0	-1	0	0	-2	-3	-2	-1	-2	-6	-1	0	-1	-1	-2	-3	-2	-3	-4	-2	-1	-1	-3	-1	1	0	-13	0	-3	-2	-3	-3	-2	-2	-4	0	-3
1978.0324.F5F0.1458.4706.AC1C	SS-24-2	1	321	40	-0.33	0	0	1	2	1	-1	-2	0	0	-2	0	2	0	0	0	-2	-2	-1	0	4	1	-2	1	-1	-1	-2	1	0	0	-1	0	-1	-2	-4	0	0	1	1	0	-1	-2	-2	-1	8
1978.0324.F5F0.1458.4706.AC1C	SS-24-2	0	322	40	-0.77	0	-3	0	-1	2	1	0	-1	1	-1	0	-1	0	0	0	0	-3	0	4	2	0	0	-2	0	-1	-2	-1	-1	-1	0	-1	0	-1	-4	-1	1	-2	-1	-2	-1	-3	-2	-8	-3
1978.0324.F5F0.1458.4706.AC1C	SS-24-2	1	323	104	-0.79	0	2	1	3	3	1	0	0	-2	1	-1	-1	0	-2	-1	-3	-1	1	0	4	1	0	-2	-3	-4	-4	2	-3	0	2	1	-1	-4	-2	0	2	0	1	-1	-2	-3	0	-2	0
1978.0324.F5F0.1458.4706.AC1C	SS-24-2	0	324	104	-0.45	0	1	1	2	8	0	-2	-2	1	2	6	1	0	1	-1	-1	-2	0	-1	3	0	1	-1	-2	0	-4	0	-2	-1	0	-2	-1	1	-1	-2	-1	0	-1	-3	-1	1	-2	-4	2
1978.0324.F5F0.1458.4706.AC1C	SS-24-2	1	325	166	-0.87	0	2	1	2	1	0	0	0	-1	1	0	0	-2	0	-1	-1	-1	0	2	1	-1	1	0	-2	-1	-3	-2	-1	0	2	0	-3	-4	-5	-2	-1	1	0	-2	-5	-1	-4	-2	1
1978.0324.F5F0.1458.4706.AC1C	SS-24-2	0	326	166	0.08	0	3	1	0	1	2	0	1	2	1	1	1	1	0	1	0	-1	0	0	4	2	1	0	1	0	-2	-1	5	0	1	2	0	3	-13	-1	0	1	0	0	0	-1	-1	-3	2
1979.0324.F5F0.1458.4706.AC1C	SS-24-2	1	327	272	0.34	0	3	-1	3	2	1	0	1	0	1	1	2	2	0	0	0	0	0	0	1	1	2	0	1	2	0	3	3	2	2	1	1	1	0	0	1	-1	0	-1	-1	-2	-2	-4	1
1979.0324.F5F0.1458.4706.AC1C	SS-24-2	0	328	272	-0.88	0	3	2	2	2	2	1	0	-2	-1	-1	2	0	-1	-1	-2	-2	-2	0	0	0	-1	0	0	-2	-4	2	-5	-1	1	0	-2	-2	-8	-4	-1	-1	0	-4	-1	-2	-4	-2	1
1978.0324.F5F0.1458.4706.AC1C	SS-24-2	1	329	341	-0.5	0	0	0	-1	-1	0	0	1	-1	-2	1	0	-1	0	-1	-2	-2	0	-1	-2	1	1	-1	-1	-1	-1	-2	3	2	1	1	-1	-1	-2	0	0	-1	1	-1	-1	0	-3	-2	-1
1978.0324.F5F0.1458.4706.AC1C	SS-24-2	0	330	341	-0.67	0	-1	2	-1	1	-1	-2	-1	1	-1	2	0	0	0	-2	-4	-3	3	0	1	1	1	-1	-2	-3	-2	0	0	1	-1	0	2	0	-3	4	0	0	-3	-2	-3	0	-3	1	1
1978.0324.F5F0.1458.4706.AC1C	SS-24-2	1	331	439	-0.19	0	3	0	1	2	1	0	1	-1	-2	1	2	0	0	0	0	0	5	1	-1	-1	0	0	-1	-1	-2	0	-1	2	2	0	-1	-1	-1	-1	-2	1	1	0	-1	-2	-2	-1	0
1978.0324.F5F0.1458.4706.AC1C	SS-24-2	0	332	439	0.57	0	2	1	1	7	0	1	0	0	1	3	0	2	1	0	1	-1	1	2	3	2	0	0	0	-1	1	-1	1	2	1	-1	1	-1	-4	3	1	0	-1	1	1	1	-3	1	0
1974.0614.0233.9093.3FF4.C46A	SS-24-2	1	333	0	-2.58	2	-6	-6	-4	-3	-5	-5	-6	-3	-3	-4	-7	-1	-1	-5	-2	-1	-2	-3	-7	-6	-1	-2	-1	-2	-3	-1	-5	-4	-4	-1	-2	-1	-2	-2	-7	-2	0	-2	-1	0	-4	0	-5
1974.0614.0233.9093.3FF4.C46A	SS-24-2	0	334	0	-2.93	3	-5	-3	-5	-3	-5	-3	-2	-5	-5	0	-5	-5	-1	-3	-3	-3	-2	-1	-6	-8	-5	-4	-1	-2	0	-3	-5	-6	-2	-3	-1	-2	-1	-5	-4	-2	-1	-2	-2	0	-3	-3	-5
1974.0614.0233.9093.3FF4.C46A	SS-24-2	1	335	42	-0.22	0	-5	-5	-5	-4	-4	-3	-2	2	0	-6	-2	-1	1	-1	2	2	-2	-2	-2	-2	-1	-1	3	1	5	-4	-4	2	0	1	2	1	0	-2	-5	-2	0	1	-1	2	-3	-1	0
1974.0614.0233.9093.3FF4.C46A	SS-24-2	0	336	42	-1.34	0	-3	-4	-3	-2	-2	-4	-4	-2	0	-2	-1	-4	-4	-1	0	-2	-1	-2	-6	0	-1	-1	0	0	0	-2	-8	-5	0	-1	1	1	-2	-7	-2	0	-3	1	0	1	-4	-4	-2
1972.0628.C110.6980.748C.1C2A	SS-24-2	1	337	0	-3.53	4	-7	-12	-6	-4	-5	-5	-3	-6	-4	-3	-2	-1	-2	-2	-4	-4	-3	-2	-2	-2	-2	-2	-2	-1	-3	-2	-7	-5	-3	-2	-1	-3	-3	-17	-4	-2	-3	-3	-2	-4	-12	-13	-2
1972.0628.C110.6980.748C.1C2A	SS-24-2	0	338	0	-1.38	0	-4	-2	-4	-1	-3	-1	-2	-5	-5	-4	-1	-2	-1	0	-4	-3	-2	-3	-1	-1	-1	0	-1	-5	-2	0	-3	0	-1	-1	0	-2	0	1	-2	-1	0	-1	-3	0	-1	2	-3
1972.0628.C110.6980.748C.1C2A	SS-24-2	1	339	42	-1.17	0	-2	-3	-2	-1	2	0	-3	-1	0	1	0	1	0	-2	0	-3	-1	-1	0	2	1	0	0	-2	-4	-2	-2	0	1	-1	-2	0	-2	-4	-1	0	-1	-2	-2	-1	0	-4	-3
1972.0628.C110.6980.748C.1C2A	SS-24-2	0	340	42	-1.69	1	-4	-1	-2	0	-4	-2	-3	-3	-2	-1	-1	-3	0	-2	-4	-2	-4	-2	1	1	-1	-2	-3	-4	-3	1	-2	-1	-2	-3	-3	-3	-2	-1	-3	-3	0	-1	0	0	-1	-1	-3
1972.0628.C110.6980.748C.1C2A	SS-24-2	1	341	131	-1.95	1	-2	-3	-3	-4	0	1	-1	-4	1	-1	-1	-1	-2	-1	-3	-4	-2	-2	-1	-1	-1	2	-2	-3	-2	-4	-3	-2	-1	-1	-3	-3	-2	-6	-3	0	-1	-3	-3	-1	-3	-3	-2
1972.0628.C110.6980.748C.1C2A	SS-24-2	0	342	131	-1.12	0	0	-3	-3	0	1	-1	-1	-1	-3	0	0	0	2	-1	-1	-2	-1	0	-2	0	-1	-1	-2	-2	-3	-1	-1	-2	-2	0	-2	-1	-1	-1	-3	-2	0	-2	-1	1	-1	1	0
1972.0628.C110.6980.748C.1C2A	SS-24-2	1	343	321	-4.34	5	-7	-5	-6	-6	-2	-3	-5	-4	-3	-3	-3	0	-4	-3	-4	-4	-1	-3	-4	-4	0	-4	-5	-6	-6	-5	-5	-5	-4	-4	-6	-4	-6	-5	-5	-2	-3	-5	-5	-5	-8	-7	0
1972.0628.C110.6980.748C.1C2A	SS-24-2	0	344	321	-4.9	5	-4	-3	-4	-8	-5	-3	-6	-6	-5	-5	-3	-6	-5	-7	-5	-4	-5	-7	-4	-5	-5	-6	-7	-5	-5	-2	-3	-5	-4	-5	-6	-6	-4	-6	-5	-3	-4	-6	-6	-4	-5	-4	-4
1972.0628.C110.6980.748C.1C2A	SS-24-2	1	345	476	-2.33	2	-3	-3	-3	0	-1	-2	-3	-1	0	-1	-2	-1	-12	-2	-2	-6	-1	-1	-4	-1	0	-2	-2	-2	-2	-3	-2	-1	-1	-2	-2	-1	-2	-1	-2	-2	-3	-1	-4	-6	-2	-1	-3
1972.0628.C110.6980.748C.1C2A	SS-24-2	0	346	476	-3.19	3	-1	-2	-1	-5	-3	1	-3	-4	-3	-2	-2	-4	-5	-4	-4	-5	-4	-2	-2	-2	-6	-5	-6	-4	-4	-1	-2	-2	-3	-4	-6	-3	-4	-2	-2	-2	-3	-5	-4	-5	2	0	-2
1983.0612.E15A.D0BD.5131.EDCE	SS-24-2	1	347	0	-1.24	0	1	-1	-1	-2	1	-2	-2	-2	-1	-2	0	-3	1	-1	-2	-1	-1	-1	-2	-2	-2	0	0	-1	-1	-3	-8	-5	-2	0	-1	-1	-6	-5	1	-2	-1	-1	-2	-1	0	-1	-1
1983.0612.E15A.D0BD.5131.EDCE	SS-24-2	0	348	0	-0.31	0	0	1	0	0	0	1	1	-2	-1	-3	1	0	0	0	-2	-3	-1	-2	-2	1	2	1	0	-1	-1	-2	-1	1	2	0	0	-1	-1	-1	1	1	0	-1	-2	-1	-3	-1	-1
1983.0612.E15A.D0BD.5131.EDCE	SS-24-2	1	349	149	-1.7	1	-2	-1	-2	-1	0	-1	-4	-5	-2	-7	0	-2	-1	0	-3	-2	-3	-4	0	-4	-1	0	-1	-3	-3	-3	-6	-1	1	1	0	-2	-4	-4	-1	-1	1	-3	-3	0	-2	-3	3
1983.0612.E15A.D0BD.5131.EDCE	SS-24-2	0	350	149	-0.44	0	1	-1	-2	-2	2	0	0	-2	-1	0	1	2	1	-1	0	-2	-2	-2	-1	0	2	0	-3	-1	-1	-2	-2	-2	1	0	1	0	-1	0	-1	1	0	0	-3	-2	-2	0	1
1983.0612.E15A.D0BD.5131.EDCE	SS-24-2	1	351	349	-0.45	0	0	1	-5	0	1	0	-1	-5	-3	-2	1	0	0	1	-1	-2	-1	-4	-2	-1	1	-1	0	-1	0	-4	-3	-1	2	0	1	1	-1	-3	-1	0	1	1	-1	1	-2	1	-1
1983.0612.E15A.D0BD.5131.EDCE	SS-24-2	0	352	349	-0.41	0	-1	1	1	-1	-1	-2	0	-1	-1	0	2	2	0	-2	-3	-3	-2	-1	0	1	2	0	-2	-4	-1	-1	0	1	0	-1	0	3	1	-3	-1	1	-1	0	-1	-1	0	-2	1
201349349	SS-24-2	1	353	0	-3.74	4	-18	-13	-27	-8	-6	-5	-8	-5	-2	-2	-4	-4	0	-3	-2	-4	-2	-3	-5	-5	-2	-3	-4	-3	-3	0	-6	-2	-2	-4	-3	-4	-5	-4	-4	-3	-1	-4	-6	-3	-6	-5	-2
201349349	SS-24-2	0	354	0	-1.52	0	-4	-7	-28	-7	-2	0	-4	-2	0	-3	-6	0	0	-1	0	-1	-3	-2	-6	-4	-1	-1	-1	-1	-1	-2	-3	-1	-1	1	-1	0	-2	-3	-3	0	1	-2	-1	-1	-3	0	1
1613611411	SS-24-2	1	355	0	0.65	0	0	1	1	3	2	2	2	0	1	3	1	2	-1	0	0	1	-1	2	1	2	0	0	1	0	0	3	1	2	0	0	0	0	0	2	2	1	1	1	0	1	0	2	-1
1613611411	SS-24-2	0	356	0	-1.4	0	-2	-1	0	0	0	-3	-2	0	-2	1	-2	-1	-2	-5	-2	-3	-3	0	1	0	0	-2	-2	-2	-1	-1	-1	-2	-1	-2	-2	0	0	1	0	-3	-3	-2	-3	-1	0	1	-1
1613611411	SS-24-2	1	357	92	0.36	0	1	2	1	2	4	1	0	1	2	3	4	0	1	0	0	0	1	3	3	-1	0	1	0	1	-1	0	1	1	-1	1	-1	-1	1	3	1	-1	0	-2	-2	-1	2	2	1
1613611411	SS-24-2	0	358	92	-0.77	0	0	2	2	1	0	-3	-2	-1	-3	1	1	-1	-1	-2	-1	-2	-1	1	-4	1	0	-2	0	0	-2	2	1	0	0	-3	0	0	-1	1	0	0	-2	-1	-1	-1	0	0	0
1613611411	SS-24-2	1	359	211	0.19	0	-2	0	3	3	-1	-2	-1	0	1	2	2	1	-1	-2	0	0	-1	3	1	0	1	-1	0	1	-1	3	1	0	2	1	0	1	-2	1	3	0	0	0	1	-1	0	0	0
1613611411	SS-24-2	0	360	211	-1.09	0	2	1	1	3	0	0	0	0	-2	-1	-1	-4	-1	-1	-1	-1	-1	2	-3	-1	-2	-1	-2	-2	-2	1	-3	0	0	-2	-3	-2	0	2	-2	-2	-2	-3	-2	-2	-2	0	0
1613611411	SS-24-2	1	361	395	0.66	0	0	1	3	1	1	2	2	2	2	3	2	0	1	1	1	1	1	1	2	0	0	0	1	0	-1	1	2	2	0	0	0	0	0	3	1	2	1	1	0	1	2	2	0
1613611411	SS-24-2	0	362	395	-0.67	0	-1	2	1	1	1	0	1	1	0	1	0	-1	-1	-1	-2	-2	1	2	1	-1	0	-2	-2	0	-1	2	0	-2	-1	-3	-3	0	0	2	2	-2	-2	-1	-2	-1	-1	0	-3
1821288681	SS-24-2	1	363	0	-3.65	4	-1	-3	-6	-4	-2	-6	-6	-4	-5	-4	-2	-2	-1	-3	-5	-5	-8	-4	-2	-2	-1	0	-2	-3	-5	-7	-2	-2	-1	-4	-2	-4	-6	-16	-2	-2	-2	-5	-5	-5	-10	-3	-3
1821288681	SS-24-2	0	364	0	-3.73	4	-3	-6	-3	-1	-4	-6	-3	-4	-2	-2	-4	-3	-5	-2	-3	-5	-3	-4	-1	-2	0	-1	-3	-4	-4	-4	-12	-2	0	-3	-4	-5	-4	-9	-6	-2	-3	-5	-6	-5	-22	-5	-6
1821288681	SS-24-2	1	365	42	-2.28	2	-1	-10	-5	-4	-4	-2	-6	-4	-3	2	-1	-1	0	-3	-2	-3	-4	-4	1	-3	2	-2	-3	-3	-4	-9	0	1	0	1	-1	-2	-5	-11	0	0	1	-2	-4	-3	-4	-2	0
1821288681	SS-24-2	0	366	42	-3.07	3	-2	-5	-6	-5	-2	-3	-3	-4	-5	-3	2	-1	-4	-2	-3	-3	-3	-1	-8	-6	-1	-3	-2	-4	-5	-6	-6	0	0	-3	-2	-3	-6	-7	-4	-1	-1	-4	-5	-6	-9	-7	-4
1821288681	SS-24-2	1	367	71	-2.1	2	-2	-2	-4	-3	-4	-1	-1	-3	-3	-3	-1	-1	-2	-3	-3	-2	-3	-4	0	-1	0	-2	-2	-4	-4	-8	0	1	1	0	-2	-4	-3	-8	-1	3	0	-3	-4	-2	-3	-3	-1
1821288681	SS-24-2	0	368	71	-1.88	1	-4	-4	-3	-4	-4	-3	-2	-4	-1	-1	-1	-1	-2	-1	-2	0	1	-2	-3	-3	-1	-2	-1	-2	-1	0	-3	-2	-3	-2	-3	-3	0	-1	-6	-3	-3	-2	-1	1	-1	-3	-3
1821288681	SS-24-2	1	369	126	-0.83	0	-1	-4	-4	-2	0	-1	-1	-2	0	0	0	1	0	-1	0	-3	-3	-1	1	-1	0	1	1	0	-3	-2	0	-2	1	1	-1	-4	-1	-5	-1	5	1	-1	-2	-2	-2	-2	-1
1821288681	SS-24-2	0	370	126	-2.7	3	-1	-3	-4	-1	-2	-1	-3	-3	-3	0	-8	-3	-2	-2	1	-2	-1	0	-1	-4	-3	-1	-3	-3	-2	0	-8	-8	-2	-2	-5	-2	-5	-5	-5	-3	-2	-2	-2	-4	-7	-5	-3
1821288681	SS-24-2	1	371	273	-2.17	2	-5	-3	-6	-4	-2	-3	-2	-6	-3	-4	-3	-2	-1	-2	-4	-2	-3	-4	-3	-2	-2	-2	0	-1	-2	-4	-3	-2	0	0	0	-2	-2	-7	-3	-1	-1	-2	-3	-1	-1	-5	0
1821288681	SS-24-2	0	372	273	-2.6	2	-6	-5	-7	-1	-5	-3	-4	-3	-2	0	1	-4	-3	-2	-4	-3	-3	0	0	-1	-2	-2	-1	-1	-4	-1	-1	-3	-3	-3	-2	-3	-3	-7	-7	-2	-1	-5	-2	-3	-4	-1	0
2010407959	SS-24-2	1	373	0	-11.91	5	-16	-15	-25	-26	-22	-18	-10	-15	-24	-14	-31	-17	-10	-4	-5	-7	-22	-17	-30	-28	-20	-7	-7	-6	-9	-15	-25	-20	-7	-7	-5	-6	-9	-14	-20	-10	-8	-8	-7	-7	-7	-8	-16
2010407959	SS-24-2	0	374	0	-13.17	5	-16	-28	-21	-20	-25	-17	-17	-17	-15	-28	-31	-19	-11	-13	-17	-15	-17	-17	-26	-23	-13	-6	-6	-7	-9	-20	-26	-23	-17	-7	-8	-9	-5	-7	-28	-8	-10	-8	-8	-7	-10	-7	-16
2010407959	SS-24-2	1	375	19	-11.62	5	-28	-18	-28	-14	-19	-17	-11	-28	-10	-19	-29	-22	-17	-7	-15	-9	-12	-23	-30	-32	-10	-9	-4	-2	-4	-7	-30	-21	-12	-3	-4	-3	-6	-9	-24	-26	-11	-3	-3	-4	-8	-9	-12
2010407959	SS-24-2	0	376	19	-11.21	5	-20	-19	-22	-10	-21	-16	-19	-17	-19	-18	-27	-22	-7	-5	-5	-14	-15	-19	-30	-20	-13	-6	-4	-4	-4	-11	-30	-17	-5	-5	-4	-3	-3	-11	-20	-28	-4	-3	-3	-3	-10	-5	-32
2010407959	SS-24-2	1	377	312	-14.14	5	-27	-28	-30	-20	-28	-28	-19	-24	-19	-23	-27	-17	-11	-8	-12	-16	-10	-28	-30	-32	-24	-11	-4	-5	-4	-8	-30	-16	-11	-7	-4	-4	-7	-18	-32	-12	-8	-7	-4	-7	-6	-6	-27
2010407959	SS-24-2	0	378	312	-14.01	5	-30	-30	-30	-18	-31	-18	-21	-11	-19	-27	-31	-28	-8	-6	-7	-8	-6	-19	-30	-32	-24	-7	-7	-6	-6	-12	-30	-32	-19	-6	-4	-4	-4	-10	-32	-33	-5	-5	-9	-6	-9	-8	-12
1984.0519.466B.A7FC.C7C8.A7F9	SS-24-2	1	379	0	-1.54	0	-4	0	-5	2	-1	2	-2	-1	-1	2	-7	-1	-1	-3	-2	-3	1	-4	2	-5	-2	-2	-3	-3	-3	-5	-6	0	0	-2	-2	-4	-5	-4	-1	-1	0	0	-2	-4	-7	-1	2
1984.0519.466B.A7FC.C7C8.A7F9	SS-24-2	0	380	0	-2.3	2	-1	-2	-1	2	0	-2	-2	-2	0	0	-2	-2	-1	-3	-4	-4	-1	-3	-1	-2	-2	-3	-2	-5	-4	-3	-1	-2	-2	-3	-3	-3	-5	-1	0	-1	-1	-3	-3	-3	-5	-4	-1
1984.0519.466B.A7FC.C7C8.A7F9	SS-24-2	1	381	10	-1.06	0	2	-5	-1	-2	6	-1	-1	0	1	2	1	2	1	1	-1	-2	-1	-1	-2	0	2	0	-1	-2	-4	-8	3	-1	0	-1	-2	-1	-3	-11	-3	-1	0	-1	-2	-3	-17	-5	2
1984.0519.466B.A7FC.C7C8.A7F9	SS-24-2	0	382	10	-0.25	0	0	-2	1	2	-1	0	-1	0	-1	0	-1	0	0	1	0	0	1	-1	4	-1	0	1	-1	-1	-3	0	3	0	0	-2	-2	0	-6	-1	2	3	1	0	0	-2	-6	-1	3
1984.0519.466B.A7FC.C7C8.A7F9	SS-24-2	1	383	35	-0.5	0	1	-1	-3	0	2	1	-3	-1	0	0	0	-1	0	0	-2	-2	-4	-2	1	1	1	4	1	-2	-2	-8	4	3	1	2	1	-1	-4	-9	3	1	0	-1	-1	-2	-14	-2	3
1984.0519.466B.A7FC.C7C8.A7F9	SS-24-2	0	384	35	-0.71	0	4	-5	0	2	-3	0	-2	-2	0	1	-1	0	-1	-3	-3	-3	-1	-1	1	-1	-1	-1	0	-2	-1	-2	0	0	-1	0	0	-1	1	0	-1	-1	0	-1	-1	-3	-4	-2	1
1984.0519.466B.A7FC.C7C8.A7F9	SS-24-2	1	385	91	0.55	0	1	0	2	8	2	0	-2	0	3	3	0	2	0	-1	0	1	-1	-4	6	1	2	0	1	-1	0	-1	1	3	2	0	-1	-1	-1	-2	2	0	1	0	-1	0	-2	-3	-1
1984.0519.466B.A7FC.C7C8.A7F9	SS-24-2	0	386	91	-0.65	0	-1	1	2	0	1	0	1	1	1	2	0	-1	0	-1	-1	-2	1	0	-2	-1	-2	-2	-4	-2	-4	0	1	-1	-1	-1	0	0	-3	0	1	-2	-1	0	-2	-1	0	0	1
1984.0519.466B.A7FC.C7C8.A7F9	SS-24-2	1	387	210	-0.23	0	1	0	1	0	-2	0	-2	0	1	-2	-1	0	0	-1	-1	0	-2	-2	-3	0	-1	0	0	-1	-1	-3	2	0	0	2	0	-2	-2	-1	2	0	1	0	-1	-1	-2	1	1
1984.0519.466B.A7FC.C7C8.A7F9	SS-24-2	0	388	210	0.36	0	0	0	1	0	0	-1	-1	-1	1	2	3	0	1	-1	-1	-1	1	-1	4	2	0	0	-1	-2	-2	1	3	1	-1	1	0	0	-2	-1	-1	2	2	2	-1	0	0	-1	3
1984.0519.466B.A7FC.C7C8.A7F9	SS-24-2	1	389	305	-0.86	0	-2	-4	-1	-1	-2	-2	-4	-3	3	0	0	0	-3	-4	-1	-1	-1	-1	-1	-1	0	-2	-1	-2	-3	0	-2	2	0	-2	0	-1	-2	-4	0	2	1	-1	-2	-3	-4	-2	1
1984.0519.466B.A7FC.C7C8.A7F9	SS-24-2	0	390	305	-0.24	0	-2	-1	0	3	1	-1	-3	-3	-1	0	1	-1	0	-2	-3	-4	-2	1	-1	1	1	-1	-3	-3	-1	1	4	1	0	-1	-3	-1	-1	-2	-1	0	1	2	0	-1	0	-2	1
1984.0519.466B.A7FC.C7C8.A7F9	SS-24-2	1	391	392	0.95	0	0	0	-3	2	0	0	-1	-1	2	0	-1	1	3	0	-2	0	1	-1	3	1	2	1	0	0	1	-2	4	1	3	2	1	1	3	0	3	1	2	1	2	2	0	0	1
1984.0519.466B.A7FC.C7C8.A7F9	SS-24-2	0	392	392	1.05	0	1	1	1	1	0	1	2	2	3	3	0	0	3	0	1	2	3	1	3	1	0	1	-1	-2	1	-1	3	2	1	2	0	0	1	1	0	0	3	1	2	1	0	1	1
1614485985	SS-24-2	1	393	0	-1.58	0	-1	-4	-3	1	0	0	-3	-5	0	-5	-4	-1	0	-1	-3	-1	-2	-1	-9	-4	-2	-2	-2	-2	-1	-1	-7	-3	0	-1	0	-1	0	-2	-3	0	-2	0	-2	0	0	-3	-1
1614485985	SS-24-2	0	394	0	-2.85	3	0	-1	-3	1	-3	-4	-6	-7	-4	-3	-1	-3	-1	-3	-4	-4	-1	-1	-3	-3	-2	-3	-2	-2	-3	0	-5	-2	-2	-3	-3	-2	-7	-2	-4	-2	-4	-4	-3	-2	-3	-2	-4
1614485985	SS-24-2	1	395	83	-0.69	0	0	0	-1	1	1	-2	0	-1	1	-2	1	-1	0	-3	-1	-1	-3	-1	-1	-3	-2	-1	-3	-1	0	-5	-2	-2	1	0	-1	-1	0	0	-4	-1	0	0	0	0	-1	0	0
1614485985	SS-24-2	0	396	83	-1.25	0	1	0	-2	0	-3	0	0	-2	1	0	0	-2	-1	-2	-2	-3	-3	-1	-1	-2	0	-2	-3	-1	-2	0	-3	-2	0	-2	-2	-2	-2	1	-2	0	-1	-3	-2	-1	-1	1	-1
NA	SS-30-2	1	397	0	-0.78	NA	-3	-2	-3	0	1	-3	0	-2	-1	0	-4	0	0	0	0	-1	-2	-2	-3	-3	1	0	0	0	0	-3	-1	1	-1	0	0	1	0	-6	1	-1	0	2	-1	0	-3	-1	0
NA	SS-30-2	0	398	0	-1.96	NA	-3	-3	-1	-6	-2	-2	-7	-4	0	-2	-2	-3	0	-3	-2	1	0	-3	0	-2	-1	0	-4	-2	-3	0	2	0	0	-1	-1	-1	0	-5	0	0	-2	-2	-2	-6	-7	-2	-1
203166856	SS-24-2	1	399	1521	-0.64	0	-2	-1	-3	-1	-1	0	0	1	1	1	-1	1	1	0	-1	-1	-1	0	-6	-2	0	0	0	1	-1	-1	-8	-1	0	1	2	-1	0	-2	-1	0	1	0	0	-1	-2	-2	-3
203166856	SS-24-2	0	400	1521	-2.05	1	-8	-4	-2	-9	-3	-4	-1	0	-1	-3	-4	-1	0	-1	-1	-1	2	-2	-1	-1	-1	1	-1	-1	-1	-4	-1	0	1	0	0	-2	-1	-4	-8	-1	1	-2	-2	-2	-2	-2	-7
203166856	SS-24-2	1	401	1854	-2.42	2	-3	-4	-10	-12	-1	0	-4	-5	0	-6	-5	0	-2	-1	-3	-1	-5	-5	-13	-2	-2	-2	0	1	-1	-10	-11	-4	0	-1	0	1	-2	-5	-1	-1	-2	-2	0	1	-1	-4	-1
203166856	SS-24-2	0	402	1854	-2.5	2	-3	-4	-5	-5	-3	-5	-4	-6	-4	-4	0	0	-1	-1	-4	-3	-7	-4	-6	-4	-2	-1	0	-1	-4	-5	-1	-1	-2	0	0	-1	0	-3	-3	-2	-1	-2	-1	-1	-3	-8	-3
1994.0122.4D1C.FE9F.489E.EB58	SS-24-2	1	403	0	-2.14	2	3	4	2	1	1	-3	0	-2	0	-3	0	-1	-2	-2	-4	-5	-4	-1	0	-1	-1	-3	-2	-6	-4	-3	-4	0	-3	-3	-3	-2	-4	-2	1	-4	-3	-3	-6	-4	-1	-4	-2
1994.0122.4D1C.FE9F.489E.EB58	SS-24-2	0	404	0	-1.03	0	1	1	0	2	1	-3	2	1	2	2	3	-1	1	-1	-2	-3	0	-2	-1	1	0	0	-2	-5	-4	-1	-1	-1	0	-2	-2	-3	1	-1	-2	0	-1	-4	0	-3	-1	0	0
1994.0122.4D1C.FE9F.489E.EB58	SS-24-2	1	405	107	-2.21	2	1	1	-1	1	-1	-1	3	0	-1	0	-4	-2	-1	-2	-3	-3	-3	-1	1	0	-2	-2	-2	-4	-4	-2	-6	-2	-3	-2	-4	-2	-4	0	-2	-3	-3	-4	-2	-5	-3	-3	-3
1994.0122.4D1C.FE9F.489E.EB58	SS-24-2	0	406	107	-0.53	0	0	1	0	1	3	1	-1	0	0	1	-1	1	1	0	-1	-2	-1	2	2	1	0	0	1	0	-3	3	0	-2	-2	0	-1	-1	-2	3	-1	-2	0	0	1	-3	1	0	-4
1994.0122.4D1C.FE9F.489E.EB58 b	SS-24-2	1	407	0	-0.84	0	3	1	-1	3	2	0	1	-2	-1	0	-3	-1	1	0	0	-1	-2	1	0	-2	-1	-1	-1	0	-2	-2	-7	-2	-1	-1	-2	-2	-3	-1	-7	1	0	-2	-1	-3	-1	2	2
1994.0122.4D1C.FE9F.489E.EB58 b	SS-24-2	0	408	0	-0.99	0	0	0	0	2	-1	0	1	1	1	3	-3	0	-1	0	-1	-2	-1	0	0	-2	-1	1	-1	-2	-2	-1	-6	-3	-1	0	0	-2	-3	-1	-4	-1	-2	-1	-1	-3	-4	1	-3
1994.0122.4D1C.FE9F.489E.EB58 b	SS-24-2	1	409	121	-0.54	0	3	1	-1	7	3	1	1	1	1	1	0	-1	1	-1	-1	-1	-1	3	0	-2	0	-1	0	-1	0	-1	1	0	0	-1	-2	-2	-1	-2	3	-3	-1	-1	-2	-2	-2	-2	-1
1994.0122.4D1C.FE9F.489E.EB58 b	SS-24-2	0	410	121	-2.55	2	2	0	0	-1	1	0	0	-2	-1	-1	-2	0	-2	-3	-2	-2	-3	-2	0	-2	-2	-2	-4	-3	-5	-1	1	0	-4	-5	-5	-5	-4	-2	-4	-3	-2	-5	-3	-4	-2	-2	-6
1994.0122.4D1C.FE9F.489E.EB58 b	SS-24-2	1	411	330	-1.13	0	1	1	1	0	2	1	1	2	-1	-2	2	-1	1	-1	-1	0	-1	3	-2	-1	-2	-1	-2	-1	-5	0	-4	-3	-2	-1	-2	-2	-3	0	-4	-1	-2	-2	-1	-3	-4	0	0
1994.0122.4D1C.FE9F.489E.EB58 b	SS-24-2	0	412	330	-0.5	0	3	2	2	2	0	0	-1	-1	2	0	1	0	2	0	-1	-2	-1	0	0	-2	-1	0	1	0	-2	2	-1	-2	0	-2	-1	0	-1	0	-2	-1	-1	-3	-2	-2	1	1	-1
1813957793	SS-24-2	1	413	0	-3.64	4	-8	-10	-13	-6	0	-3	-8	-4	-7	-3	-8	-5	-4	-5	-8	-6	-5	-1	-31	-9	-4	-3	-2	-3	-4	-2	-8	-7	-3	-1	-2	-3	-3	-4	0	-1	-2	-2	-4	-3	-3	0	0
1813957793	SS-24-2	0	414	0	-2.39	2	-3	-1	-2	-1	2	-1	-2	-3	0	-2	-1	0	-2	-3	-2	-2	-6	-1	1	0	-4	-1	-3	-3	-4	-1	6	0	-4	-3	-4	-3	-4	-1	-6	-4	-1	-3	-5	-2	-1	-4	-3
1813957793	SS-24-2	1	415	56	-2.56	2	-2	-1	-3	-3	-3	0	-1	-1	-2	-1	-3	-4	-7	-1	-2	0	3	0	-8	-5	-2	-3	-2	-1	1	2	-7	-7	-3	-5	-2	-3	-2	3	-6	-6	-6	-7	-2	-5	-6	-3	2
1813957793	SS-24-2	0	416	56	-2.09	2	-3	-4	-5	-4	3	0	-4	-5	-1	-8	-6	-1	0	-3	-4	-2	-1	-3	-8	-2	-1	-2	-3	-1	-3	-2	-5	-4	0	-2	-2	-3	-5	-1	-3	-1	1	0	-3	-4	-2	-2	-2
1813957793	SS-24-2	1	417	175	-2.11	2	-4	-2	-3	-2	-2	-2	-5	-2	-1	-4	-4	-2	-5	-3	-1	-1	1	-6	3	-3	-2	-3	-2	-3	-2	-1	-2	-3	-4	-2	-3	-2	-1	-1	-5	-1	-1	-2	-1	-1	-2	-2	0
1813957793	SS-24-2	0	418	175	-3.78	4	-2	-9	0	-4	-7	-7	-3	-1	-1	-6	-5	-5	-6	-4	-3	-3	-3	-6	-3	-7	-3	-5	-5	-2	-2	4	-6	-5	-4	-5	-4	-5	-3	2	-4	-5	-4	-5	-7	-3	-2	0	-3
1813957793	SS-24-2	1	419	338	-1.52	0	-3	-1	1	-4	-11	-9	-5	0	-1	-2	-9	-5	-4	0	0	-1	0	-4	-3	-3	-1	0	1	0	-1	-5	-1	-1	0	-1	-2	-1	0	-1	0	1	0	-4	-1	-2	-2	-1	0
1813957793	SS-24-2	0	420	338	-4.94	5	-13	-14	-7	-13	-11	-8	-12	-7	-7	-8	-15	-5	-6	-6	-3	-4	-3	-16	-13	-5	-5	-4	-3	-3	-1	-12	-4	-3	-2	-6	-2	-2	-3	-13	-4	-2	-2	-3	-3	-4	-4	-3	-2
1813957793	SS-24-2	1	421	385	-4.75	5	-5	-6	-4	-6	-9	-5	0	-1	-5	-10	-9	-11	-6	-1	-3	-5	-9	-4	-5	-6	-6	-2	-3	-5	-2	-6	-6	-4	-2	-4	-4	-4	-4	-3	-5	-12	-3	-6	-5	-5	-5	2	-6
1813957793	SS-24-2	0	422	385	-12.51	5	-4	-9	-8	-17	-3	-5	-5	-9	-9	-10	-13	-5	-5	-6	-9	-4	-5	-8	-21	-16	-18	-23	-26	-36	-15	-16	-11	-11	-15	-16	-17	-14	-20	-18	-16	-14	-4	-13	-15	-3	-6	-21	-8
1988.1102.2C85.1AEF.3DD3.2A8E	SS-24-2	1	423	0	-0.96	0	-2	-5	10	-3	-2	0	-4	1	0	1	0	-3	-3	-1	0	-3	-1	0	0	-1	-3	-1	-1	-2	-1	1	-3	-2	0	-1	-4	0	2	2	0	0	-2	-5	1	-1	0	0	-1
1988.1102.2C85.1AEF.3DD3.2A8E	SS-24-2	0	424	0	0.83	0	-2	-3	-1	2	0	0	1	-1	1	2	0	0	2	0	0	0	-2	0	4	1	0	1	2	1	2	0	0	-2	1	0	4	1	1	2	1	0	1	0	0	2	3	3	1
1988.1102.2C85.1AEF.3DD3.2A8E	SS-24-2	1	425	136	-0.46	0	-1	-2	1	-1	1	1	-3	0	1	1	0	1	0	-1	1	-1	1	1	-3	-2	-1	-2	0	-1	-1	1	2	-3	-1	1	0	-1	0	0	-1	-1	0	0	0	1	0	2	1
1988.1102.2C85.1AEF.3DD3.2A8E	SS-24-2	0	426	136	-0.22	0	0	-3	-1	-4	-3	0	-2	1	-1	2	3	0	0	-1	1	-1	1	0	0	0	-2	-1	0	0	-1	-1	0	-1	0	-2	-1	1	-1	1	2	-1	1	0	0	1	1	-1	1
1988.1102.2C85.1AEF.3DD3.2A8E	SS-24-2	1	427	249	-1.18	0	-5	-3	-6	-3	-3	-2	-3	-4	2	0	-5	-1	-2	-3	-3	-1	-1	0	-2	-3	-2	-2	-1	-1	0	1	-7	-3	-1	-1	-1	0	0	0	-3	-3	0	-1	-3	0	0	0	-1
1988.1102.2C85.1AEF.3DD3.2A8E	SS-24-2	0	428	249	-0.17	0	-4	-6	-5	-1	0	-2	0	-2	0	-2	1	0	-1	0	-1	-3	1	2	0	1	0	1	-1	-1	1	1	4	-1	1	1	-1	-1	-1	0	-1	-1	0	-1	1	-1	1	2	2
1988.1102.2C85.1AEF.3DD3.2A8E	SS-24-2	1	429	319	-0.86	0	0	0	2	2	-2	0	0	-1	1	3	0	-1	0	-1	-1	-1	1	0	-1	0	-4	-2	-2	-1	0	-1	2	0	-1	-1	-1	-2	-2	0	-2	-3	-1	-4	-1	0	5	-1	-2
1988.1102.2C85.1AEF.3DD3.2A8E	SS-24-2	0	430	319	-0.85	0	-2	-1	-1	-2	-4	-2	-2	-2	-1	-1	-1	-2	-2	-3	-2	-2	-1	-1	0	1	0	-1	-1	-2	-2	0	1	1	-2	-2	-1	-2	-1	1	1	0	-1	-2	-1	0	-2	0	1
201964442	SS-24-2	1	431	0	0.42	0	0	1	2	-1	0	2	1	1	2	3	1	0	1	3	2	0	-1	-1	-6	-2	-1	0	1	1	1	-3	0	0	1	-1	0	0	-6	5	-1	1	1	3	1	1	-3	0	2
201964442	SS-24-2	0	432	0	-0.65	0	1	1	0	4	0	1	0	-3	2	4	2	1	0	-1	-1	0	1	1	0	0	1	-1	-2	-2	-5	0	0	1	0	2	0	-2	-14	1	-1	-1	1	0	-2	-2	-1	-1	0
1978.1215.D52B.1D98.5C61.1FB1	SS-24-2	1	433	0	-1.66	0	-1	-1	0	0	-2	-2	-2	0	-1	0	-1	0	-1	-2	-2	-1	1	1	0	-1	-2	-2	-1	-2	1	-2	0	-2	-2	-2	-2	-3	-4	-5	-2	-1	-2	-4	-4	-2	-2	-3	-2
1978.1215.D52B.1D98.5C61.1FB1	SS-24-2	0	434	0	-1.62	0	-4	0	-1	0	-2	-2	-3	0	0	0	-1	-2	-1	-2	-2	-2	-1	0	2	0	-2	-3	-1	0	-1	0	-1	0	-1	-1	-1	-1	-6	-4	-3	-3	-2	-3	-2	-2	-2	-1	-3
1978.1215.D52B.1D98.5C61.1FB1	SS-24-2	1	435	126	-1.71	1	-1	-5	-3	-5	-1	-1	-2	-2	-1	-3	-1	0	-2	-2	-3	-3	-3	-3	-1	-2	-2	-2	-2	-2	-1	-2	0	-2	-1	-1	-1	-2	-2	-1	2	-2	-1	-3	-3	-2	-4	0	-1
1978.1215.D52B.1D98.5C61.1FB1	SS-24-2	0	436	126	-2.1	2	-4	-2	-3	0	-1	-1	-2	-2	-1	4	-1	0	-1	-2	-1	-3	1	-1	-4	-3	-1	0	-1	-1	-4	-1	-2	-2	-3	-3	-1	-2	-7	-2	-3	-3	-2	-3	-5	-4	-2	-4	-3
1978.1215.D52B.1D98.5C61.1FB1	SS-24-2	1	437	206	-0.17	0	-1	-1	-5	-3	0	-2	-2	-2	0	-1	-1	-1	0	-2	-3	-1	1	2	0	0	0	1	-1	0	-2	-2	1	1	1	2	0	1	-2	-3	-1	1	1	1	0	2	-2	0	1
1978.1215.D52B.1D98.5C61.1FB1	SS-24-2	0	438	206	0.74	0	-2	0	-1	-1	0	0	-1	1	2	0	3	1	2	0	3	1	1	1	4	1	3	2	0	1	6	1	3	0	0	1	1	0	2	-6	0	1	0	-1	0	0	-2	-1	1
1978.1215.D52B.1D98.5C61.1FB1	SS-24-2	1	439	388	0.6	0	5	2	-3	0	0	0	1	1	0	2	1	2	1	1	0	1	0	3	3	0	1	2	0	0	2	2	0	-1	0	0	0	1	-2	0	1	0	3	0	-1	0	1	3	1
1978.1215.D52B.1D98.5C61.1FB1	SS-24-2	0	440	388	0.34	0	2	0	2	1	1	1	2	2	1	-1	1	1	1	0	0	1	3	0	3	0	0	0	1	0	0	1	1	-1	-1	0	0	1	-3	0	1	-1	1	-1	0	1	-1	0	2
1978.1215.D52B.1D98.5C61.1FB1 b	SS-24-2	1	441	0	-6.28	5	-11	-12	-11	-3	-14	-6	-8	-10	-7	-2	-19	-8	-6	-3	-7	-7	-3	-3	-14	-11	-10	-7	-4	-3	-4	-5	-20	-13	-9	-1	-1	-6	-8	-10	-16	-9	-4	-3	-5	-4	-5	-8	-8
1978.1215.D52B.1D98.5C61.1FB1	SS-24-2	0	442	0	-2.51	2	-3	-17	-4	1	-5	-4	-3	-1	-1	-2	-4	-3	-3	-5	-3	-6	-1	-1	1	-2	-2	-1	-1	-2	-4	0	-2	0	0	0	0	0	-13	-2	-2	-2	-2	-2	-2	-3	-5	-3	-5
1978.1215.D52B.1D98.5C61.1FB1	SS-24-2	1	443	3	-10.56	5	-21	-31	-7	-7	-13	-10	-14	-9	-6	2	-30	-19	-10	-13	-8	-7	-4	-6	-21	-22	-29	-10	-8	-6	-6	-7	-31	-33	-22	-8	-4	-4	-6	-9	-12	-7	-11	-8	-2	-5	-10	-11	-16
1978.1215.D52B.1D98.5C61.1FB1	SS-24-2	0	444	3	-2.59	2	-3	-5	-11	-3	-4	0	-6	-4	-3	-4	-3	-5	-2	-3	-3	-5	-2	-1	0	-1	-1	-3	-2	-2	-5	-1	-9	-2	0	-3	-1	0	-9	-3	-5	-4	-3	-1	-2	-4	-7	-4	0
1978.1215.D52B.1D98.5C61.1FB1	SS-24-2	1	445	14	-4.72	5	-3	-9	-3	-3	-6	-7	-6	-8	-3	-3	-5	-5	-6	-5	-4	-2	-1	-1	-7	-4	-4	-4	-3	-2	-9	-2	-14	-9	-11	-4	-2	0	-9	-7	-12	-7	-5	-4	-1	-3	-8	-4	-3
1978.1215.D52B.1D98.5C61.1FB1	SS-24-2	0	446	14	-1.89	1	0	-6	-1	-4	-3	-2	-2	-2	1	2	-2	0	-2	-3	-2	-3	1	0	-2	0	-1	1	0	0	-1	0	-3	0	0	-1	0	1	-29	-1	1	0	-2	0	-2	-13	-18	-1	-2
1963.0117.4285.7314.4B44.9C74	SS-24-2	1	448	0	-10.22	5	-23	-17	-11	-8	-10	-18	-9	-2	-3	-6	-7	-2	0	-1	0	0	1	-4	-8	-5	-4	-1	-1	2	1	-16	-23	-32	-34	-28	-3	0	-2	1	-28	-25	-32	-19	-3	-2	0	-1	-26
1963.0117.4285.7314.4B44.9C74	SS-24-2	0	449	0	-4.71	5	-9	-12	-3	-14	-10	-8	-5	-20	-1	-14	-6	0	-4	-3	-2	-1	-19	-9	-1	-4	0	-2	-1	1	-1	-32	2	1	0	-2	1	1	1	-32	-1	-1	-1	-1	-2	-2	-3	-13	-4
1963.0117.4285.7314.4B44.9C74	SS-24-2	1	450	0	-2.91	3	-21	-15	-11	-8	-12	-9	-8	-7	-1	-3	-9	-9	-5	-1	-3	-2	-2	-2	-4	-2	-3	0	1	0	-2	-11	-2	-2	0	0	0	0	-2	-3	-2	-3	-4	-1	-1	-1	-2	-3	-4
1963.0117.4285.7314.4B44.9C74	SS-24-2	1	451	92	-0.39	0	-3	-4	0	-1	-4	0	-2	0	1	0	-6	2	1	0	0	1	1	1	-11	-4	-2	0	0	1	-1	-4	-6	-1	-1	0	1	0	-2	1	0	0	1	0	1	0	1	1	-4
1963.0117.4285.7314.4B44.9C74	SS-24-2	0	452	92	-2.02	1	-4	-3	-6	-4	-5	-4	-3	-4	-4	-2	-2	-5	-2	-2	-2	-2	-2	-11	0	-2	-2	-1	0	1	0	-32	0	0	0	-2	0	2	0	-3	0	-1	-1	-2	0	0	0	-2	0
1963.0117.4285.7314.4B44.9C74	SS-24-2	1	453	175	-0.23	0	-5	-5	-3	-2	1	1	-1	-1	0	2	-1	1	0	2	-1	0	0	0	-1	1	2	0	2	1	-2	-4	1	0	0	0	1	-1	-1	-8	1	1	0	0	0	-2	-2	0	1
1963.0117.4285.7314.4B44.9C74	SS-24-2	0	454	175	-0.52	0	-2	-1	-2	-4	-1	-4	-1	1	-1	0	1	-1	-2	0	0	0	3	1	2	1	-1	0	0	2	0	-6	0	0	0	-1	1	1	-1	-14	-1	1	1	0	-1	1	1	1	0
1963.0117.4285.7314.4B44.9C74	SS-24-2	1	455	365	0.47	0	-2	-3	-3	-1	2	-1	0	1	1	0	1	1	1	2	2	1	1	-1	0	-3	0	2	1	1	-1	-7	2	1	1	1	2	2	-1	1	2	2	1	0	1	-1	-1	2	0
1963.0117.4285.7314.4B44.9C74	SS-24-2	0	456	365	0.48	0	-2	-2	-3	-3	1	-1	0	-1	0	4	-1	-1	0	1	-1	2	2	1	1	0	-1	0	1	0	1	-8	0	2	1	2	1	1	2	0	1	1	1	1	1	3	1	2	1
1984.0628.B019.8221.2CAA.C48B	FT-24-2	1	457	0	-8.08	5	-23	-19	-17	-15	-11	-13	-9	-10	-17	-7	-8	-15	-2	-8	-2	-6	-9	-14	-30	-13	-4	-8	-3	-3	-4	-9	-16	-7	-7	-4	-3	-3	-6	-8	-11	-7	-4	-8	-3	-7	-8	-10	-12
1984.0628.B019.8221.2CAA.C48B	FT-24-2	0	458	0	-10.09	5	-27	-15	-26	-26	-18	-29	-8	-15	-23	-8	-8	-3	-5	-7	-15	-7	-8	-14	-19	-9	-7	-7	-4	-4	-11	-16	-20	-19	-16	-4	-5	-7	-6	-6	-28	-9	-4	-2	-7	-5	-6	-6	-21
1984.0628.B019.8221.2CAA.C48B	FT-24-2	1	459	28	-8.86	5	-11	-18	-26	-17	-12	-7	-4	-6	-13	-9	-19	-9	-7	-7	-8	-6	-19	-11	-25	-12	-5	-7	-6	-1	-6	-9	-7	-18	-4	-7	-7	-8	-9	-16	-6	-7	-3	-5	-8	-8	-7	-9	-4
1984.0628.B019.8221.2CAA.C48B	FT-24-2	0	460	28	-9.32	5	-28	-26	-24	-20	-9	-19	-11	-10	-28	-24	-15	-10	-10	-7	-8	-4	-8	-14	-18	-11	-12	-10	-9	-3	-6	-11	-10	-10	-5	-4	-3	-4	-8	-24	-9	-8	-4	-6	-7	-5	-8	-8	-23
1984.0628.B019.8221.2CAA.C48B	FT-24-2	1	461	98	-1.89	0	-2	0	-4	-4	-2	-1	0	-1	-1	-2	-2	-3	-3	1	-1	-1	-2	-2	-6	-2	-1	-3	-2	0	-5	-4	-1	-2	-2	1	-1	0	-4	-4	-2	-1	-1	-1	-3	-3	-4	-6	-1
1984.0628.B019.8221.2CAA.C48B	FT-24-2	0	462	98	-2.07	0	-1	-3	-4	0	-1	-4	-3	-1	-2	-2	-1	-2	-2	-2	-1	-1	-2	-2	-1	-1	-4	-2	-1	-2	-1	-2	-1	-4	-2	-3	-1	0	-1	-3	-2	-1	-3	-3	-2	-2	-1	-3	-4
1984.0628.B019.8221.2CAA.C48B	FT-24-2	1	463	322	-5.5	5	-7	-7	-12	-8	-15	-9	-3	-7	-8	-4	-5	-2	-2	-4	-3	-3	-17	-6	-10	-8	-4	-4	-1	-2	-5	-10	-7	-8	-4	-3	-2	-4	-17	-7	-8	-5	-3	-1	-4	-6	-14	-9	-6
1984.0628.B019.8221.2CAA.C48B	FT-24-2	0	464	322	-4.75	3	-10	-7	-9	-21	-15	-8	-3	-6	-5	-8	-11	-4	-2	-6	-6	-2	-3	-3	-5	-8	-4	-2	-1	-1	-4	-7	-11	-6	-2	-3	-3	-3	-9	-5	-9	-5	-3	-5	-4	-4	-5	-5	-3
1984.0628.B019.8221.2CAA.C48B	FT-24-2	1	465	357	-5.39	4	-7	-3	-11	-2	-5	-9	-3	-3	-8	-2	-5	-4	-2	-2	-3	-1	-9	-6	-18	-5	-2	-2	-5	-2	-3	-11	-14	-3	-5	-4	-4	-1	-25	-11	-7	-6	-4	-4	-6	-6	-13	-9	-5
1984.0628.B019.8221.2CAA.C48B	FT-24-2	0	466	357	-7.16	5	-15	-4	-14	-12	-16	-12	-4	-10	-12	-24	-13	-15	-3	-3	-5	-1	-7	-4	-20	-14	-12	-3	-4	-4	-9	-6	-9	-8	-4	-7	-3	-3	-11	-7	-12	-11	-7	-7	-2	-6	-7	-3	-6
1912922348	SS-24-2	1	467	0	-6.32	5	-5	-5	-5	-4	-5	-5	-4	-7	-5	-5	-12	-6	-5	-6	-7	-6	-7	-8	-7	-5	-3	-2	-5	-7	-8	-14	-6	-6	-1	-4	-6	-5	-6	-28	-7	-6	-4	-8	-7	-6	-13	-8	-7
1912922348	SS-24-2	0	468	0	-5.78	5	-10	-9	-7	-8	-7	-5	-6	-6	-7	-8	-4	-4	-4	-4	-4	-5	-7	-11	-6	-6	-3	-3	-3	-4	-17	-8	-10	-5	-3	-4	-4	-5	-4	-10	-11	-4	-5	-4	-3	-4	-7	-6	-3
1912922348	SS-24-2	1	469	48	-4.5	5	-4	-3	-4	-5	-5	-3	-4	-4	-2	-3	-4	-4	-2	-3	-2	-5	-5	-9	-2	-4	-4	-4	-4	-4	-4	-12	-2	-1	-3	-3	-5	-6	-5	-28	-3	-3	-3	-5	-6	-4	-9	-10	-3
1912922348	SS-24-2	0	470	48	-3.33	3	-1	-1	-3	-8	-1	-1	-1	-3	-5	-1	-1	-1	-4	-3	-4	-2	-1	-3	-1	0	-2	-1	-2	-4	-5	-5	-3	-3	-3	-3	-2	-4	-8	-11	0	-6	-5	-2	-4	-4	-15	-5	-1
1912922348	SS-24-2	1	471	215	-3.36	3	-4	-2	-3	-3	-2	-3	-2	-3	-3	-4	-2	-3	-1	-4	-5	-4	-5	-2	1	1	-2	-2	-4	-4	-6	-15	-1	1	0	-3	-5	-2	-3	-19	-3	-1	-1	-3	-5	-6	-9	-7	-2
1912922348	SS-24-2	0	472	215	-1.84	1	-2	-5	-4	-3	6	-2	-2	-3	-3	-3	-2	-2	-2	-4	0	0	0	-1	-2	0	0	-5	-2	-4	-4	-5	-3	-2	-2	-1	-2	-4	-5	-2	-4	1	1	-1	-3	-2	-1	-1	5
207377915	SS-24-2	1	473	0	-1.8	1	-1	0	-2	1	-1	-1	-3	-2	-1	-3	1	-2	-2	-2	-3	-2	-3	-4	0	-2	0	-2	-2	-3	-3	-2	1	-1	-1	-1	-2	-2	-4	-1	-2	-3	0	-2	-3	-3	-1	-1	0
207377915	SS-24-2	0	474	0	-1.9	1	1	-1	1	1	-2	0	-1	-2	-1	-1	-2	-2	-1	-3	-4	-4	-3	-4	1	-2	0	-3	-2	-2	-3	-3	-1	-1	-2	-2	-1	-3	-3	1	-5	-5	-2	-2	-3	-5	-2	0	0
1982.0523.3CC6.EAF9.7A85.FB1B	SS-24-2	1	475	0	-4.95	5	-6	-4	-5	-2	0	-2	-3	-5	-1	-1	-7	-1	-2	-3	-3	-2	-3	-6	-22	-15	-3	-2	-3	-1	-7	-6	-22	-5	-4	-5	-2	-1	-15	-34	-5	-1	-2	-3	-2	-4	-20	-8	-7
1982.0523.3CC6.EAF9.7A85.FB1B	SS-24-2	0	476	0	-5.84	5	-7	-7	-4	-3	-6	-8	-6	-3	0	-7	-15	-4	-2	-3	-4	-2	-5	-8	-4	-5	-5	-4	-2	-4	-11	-17	-11	-9	-9	-5	-4	-2	-10	-18	-12	-6	-4	-5	-3	-3	-17	-11	-10
1982.0523.3CC6.EAF9.7A85.FB1B	SS-24-2	1	477	67	-4.42	5	-21	-31	-7	-3	-7	-2	-4	-5	-3	-6	-6	-3	0	-5	-3	-1	-4	-7	-6	-2	-3	-2	-4	-5	-5	-9	-6	-5	-5	-4	-4	-4	-5	-12	-8	-3	-2	-5	-6	-1	-5	-1	-2
1982.0523.3CC6.EAF9.7A85.FB1B	SS-24-2	0	478	67	-5.42	5	-7	-5	-12	-15	-3	-3	-6	-14	-11	-1	-10	-4	-2	-18	-14	-3	-7	-4	-7	-5	-2	-1	-3	-7	-9	-5	-13	-5	-1	-3	-5	-7	-7	-4	-8	-2	-3	-8	-4	-1	-4	-6	-4
1982.0523.8E43.5B75.15C5.D162	SS-24-2	1	479	160	-1.86	1	-5	-3	-4	-2	-1	1	-2	-2	0	-1	-1	-1	0	-3	-1	1	-1	-2	0	0	0	-1	-2	-2	-4	-10	-2	-3	-3	-1	-1	-3	-5	-2	-3	-3	-2	-3	-2	0	-9	-4	1
1982.0523.8E43.5B75.15C5.D162	SS-24-2	0	480	160	-1.66	0	-1	-1	-1	1	-2	-2	0	-3	-2	2	-3	-2	-2	0	0	-1	-1	-1	-2	-2	-1	-3	-4	-3	-7	0	-1	-1	-2	-2	-3	0	-3	-6	-4	-2	-1	-1	-1	0	-2	-1	-1
1982.0523.3CC6.EAF9.7A85.FB1B	SS-24-2	1	481	277	-2.17	2	-6	-3	-1	-3	-4	-2	-2	-4	-1	0	-5	-1	-1	-3	-2	-1	-1	-5	-10	0	-2	-3	-3	-2	-3	-5	-3	-2	-2	-3	-2	1	-6	-4	0	-1	-3	-2	0	-2	-10	-3	0
1982.0523.3CC6.EAF9.7A85.FB1B	SS-24-2	0	482	277	-2.07	2	-4	-7	-4	-1	-2	0	0	-3	-1	-4	-6	-3	-1	-2	-3	-2	-2	-3	1	-4	-1	-3	-3	-3	-3	-1	-5	-2	-1	0	-2	-7	-3	-5	4	-1	-1	-2	-3	-1	-4	-3	-1
1978.0303.84EC.0C32.8055.BFF4	SS-24-2	1	483	0	-2.86	3	-7	-7	-6	0	-6	-3	-3	-4	-1	0	-11	-5	-6	-3	-1	-1	-1	-1	-6	-8	-4	-4	0	0	-5	-6	-8	-7	-1	-1	0	-2	-3	-2	-8	-3	-1	-1	-1	0	0	-1	-3
1978.0303.84EC.0C32.8055.BFF4	SS-24-2	0	484	0	-3.29	3	-2	-2	-3	-4	-6	-2	-6	-4	-2	0	-7	-4	-3	-4	-1	-1	-1	-6	-5	-7	-4	-4	-5	0	-2	-3	-9	-8	-5	-2	-2	0	-3	-6	-10	-7	-3	-1	0	-2	-5	-2	-5
1975.1127.D3FA.35DC.8F98.0772	SS-24-2	1	485	0	-1.1	0	-3	-1	-4	-6	-2	-2	-1	-2	-5	0	-6	-3	-2	-2	0	-3	-1	-2	-4	-3	-3	-2	0	1	-2	-2	-1	-3	-1	-1	0	0	0	-1	-3	-1	1	-2	-1	2	0	0	0
1975.1127.D3FA.35DC.8F98.0772	SS-24-2	0	486	0	-2.26	2	-5	-5	-9	-4	-2	-2	-3	-6	0	-8	-8	-3	-1	0	-1	-1	-1	-4	-5	-2	-2	-2	0	-1	-2	-2	-28	-7	-5	-1	0	-1	-2	0	-13	-5	-1	3	1	0	-1	-2	-2
1975.1127.0028.120D.2502.1A17	SS-24-2	0	487	335	-1.02		-2	-3	-9	-4	-3	-3	-4	-5	-3	0	-4	-1	0	0	-1	1	-1	-1	-3	0	0	-1	1	1	0	0	-7	-2	-13	1	1	1	1	0	-16	-2	0	0	1	1	1	1	1
1975.1127.0028.120D.2502.1A17	SS-24-2	1	487	335	0.85	0	0	0	-2	0	-1	-1	1	0	0	0	-2	-1	0	1	2	0	3	0	1	-1	0	1	2	1	1	2	2	0	2	1	1	1	2	2	-1	1	2	2	1	2	2	1	-2
1997.0502.2026.EA35.9683.7719	SS-24-2	1	488	0	-1.04	0	-3	-2	-3	-2	-2	-2	-3	0	-2	-3	-2	-2	0	-2	0	-1	-3	1	0	-2	-2	-2	-1	-1	0	-2	-2	-2	0	0	-1	-1	0	-3	-2	-1	0	0	-2	2	-1	0	0
1997.0502.2026.EA35.9683.7719	SS-24-2	0	489	0	-1.45	0	-3	0	0	-2	-3	0	-2	-1	-2	0	0	-2	0	-3	-2	-3	-1	-1	-1	0	-2	-2	-1	-1	-3	-2	-4	-4	-1	1	0	-2	-3	-3	-1	0	1	-3	-2	-1	-3	-2	-1
1997.0502.2026.EA35.9683.7719	SS-24-2	1	490	97	-1.39	0	-3	-1	-3	-3	-2	-1	-3	-2	-3	-3	0	-2	-2	-2	-3	0	-3	-1	-6	-2	0	-1	-1	-2	-1	-1	-3	0	1	0	-1	-1	-3	0	-5	-1	-1	-1	-3	-2	-1	-3	0
1997.0502.2026.EA35.9683.7719	SS-24-2	0	491	97	-2.04	1	-1	-2	-3	-2	-4	-1	0	-6	-5	-3	-6	-3	0	-2	-2	-3	-2	-4	-4	-4	-3	-1	0	0	-1	-2	-2	-3	-1	-1	-1	-1	-1	-1	-4	-3	-4	-2	-4	-3	-4	2	-2
1997.0502.2026.EA35.9683.7719	SS-24-2	1	492	299	0.95	0	-1	-1	-2	0	-1	2	-2	1	0	-1	1	0	1	1	1	1	-3	0	-3	-1	2	1	2	0	0	-1	1	0	2	2	1	0	1	2	3	0	1	1	1	1	1	2	1
1997.0502.2026.EA35.9683.7719	SS-24-2	0	493	299	-0.57	0	-2	0	0	-1	0	-2	-1	-2	0	-3	-2	-1	0	0	-1	-2	0	0	2	0	-2	-2	-1	-1	1	1	2	1	1	-1	-1	-1	-2	2	-2	0	1	-1	-3	-2	-4	0	2
1968.1125.C29C.B892.2F69.0480	FP-24-2	1	494	0	-0.89	0	-4	-1	0	1	0	-1	0	2	-2	1	-4	-2	-1	1	-1	0	-2	-2	-2	-3	1	-2	-1	0	-1	-2	0	-2	-1	0	-3	2	-3	-4	-2	0	1	0	1	-1	-6	0	-4
1968.1125.C29C.B892.2F69.0480	FP-24-2	0	495	0	-4.09	2	-2	-4	-3	-5	-6	-3	-3	-4	-5	-2	-2	-2	-4	-5	-4	-6	-2	-2	-2	-3	-5	-2	-4	-3	-4	-2	-3	-5	-4	-6	-3	-4	-9	-7	-8	-3	-5	-3	-5	-1	-6	-3	-5
1968.1125.C29C.B892.2F69.0480	FP-24-2	1	496	112	-1.34	0	-1	-1	0	1	0	-3	0	-1	-4	-2	-4	-2	-1	-2	-1	-3	-2	-2	-2	-3	1	-2	2	-3	-1	-3	-3	-2	-1	-3	-1	0	-3	-4	-5	-3	1	0	-2	-1	-6	0	-1
1968.1125.C29C.B892.2F69.0480	FP-24-2	0	497	112	-5.06	4	-6	-10	-6	-5	-5	-8	-11	-7	-4	-5	-6	-4	-3	-4	-7	-3	-8	-8	-7	-3	-4	-4	-3	-3	-4	-5	-6	-8	-4	-3	-6	-4	-9	-10	-14	-6	-5	-3	-5	-4	-6	-2	-7
1968.1125.C29C.B892.2F69.0480	FP-24-2	0	498	298	-3.07	2	-3	-3	-5	-1	1	-3	-2	-3	-3	-1	0	-4	0	-1	-3	-5	-1	-1	-2	-5	-1	-4	-3	-2	-3	-2	-3	-5	-7	-3	-3	-1	-9	-4	-8	-3	-2	-6	-2	-1	-3	-3	-2
1968.1125.C29C.B892.2F69.0480	FP-24-2	1	499	298	-1.77	0	-1	-1	-6	1	-3	-3	-3	-1	-2	0	-1	-2	-1	1	-1	-3	-2	-2	-2	0	-2	-2	-1	-3	-1	1	-3	-5	-1	-3	-1	2	-3	-4	-5	-3	-2	0	-2	-1	-3	0	-2
1968.1125.C29C.B892.2F69.0480	SS-30-2	1	500	0	-0.1	0	0	2	0	2	-1	2	0	1	2	0	-1	0	2	0	-1	-2	-1	0	-2	-1	1	-1	-1	-1	-1	0	-1	-1	0	0	-1	1	-2	0	-4	-1	1	-1	1	-1	-1	-1	-1
1968.1125.C29C.B892.2F69.0480	SS-30-2	0	501	0	-2.59	2	-1	0	-2	-1	-5	-2	-3	-2	-1	-2	-2	-2	-1	-3	-4	-5	-2	-3	-2	-3	-2	-3	-3	-3	-5	0	-2	-2	-2	-2	-4	-3	-5	0	-4	-3	-2	-5	-3	-3	-3	-2	-2
1968.1125.C29C.B892.2F69.0480	SS-30-2	1	502	179	-0.19	0	-1	1	-1	1	-1	-1	0	-2	0	1	-1	0	2	2	-1	0	0	-2	-1	-1	0	0	1	1	-2	1	0	0	1	-1	0	1	-2	0	0	0	1	-2	1	0	-2	1	-1
1968.1125.C29C.B892.2F69.0480	SS-30-2	0	503	179	-1.65	0	0	-2	-3	-2	-4	-2	-2	-2	-1	0	-1	-2	-2	-2	-4	-2	0	2	1	-1	-2	-2	-2	-2	-3	-1	0	0	-2	-2	-2	0	-4	-3	-4	-2	0	-2	-3	-2	-2	-1	-3
1968.1125.C29C.B892.2F69.0480	SS-30-2	1	504	263	-0.38	0	1	-1	-2	-1	1	1	1	-2	1	-1	0	1	0	0	-1	-2	0	0	-3	-2	1	-1	-1	-2	-1	0	-1	-1	0	-1	0	0	3	0	-3	0	-1	-1	0	-1	-2	0	1
1968.1125.C29C.B892.2F69.0480	SS-30-2	0	505	263	-2.42	2	-1	-3	-3	-1	-3	0	0	-2	-1	0	-4	-2	-1	-2	-2	-2	-3	0	-6	-4	-2	-2	-3	-2	-2	-1	-3	-3	-2	-3	-4	-3	-5	-2	-4	-2	-2	-5	-3	-3	-3	-3	-1
1714661327	SS-24-2	1	506	0	-0.96	0	1	0	0	0	-2	1	-1	-1	2	2	0	1	1	0	-1	-2	11	0	1	1	0	0	1	-2	-2	-4	1	-4	0	0	-1	-3	-3	-4	-3	-1	1	0	-3	-3	-4	-3	-1
1714661327	SS-24-2	0	507	0	-3.54	4	-5	-2	-1	0	-4	-2	-4	-6	0	-1	-2	-3	-2	-1	-3	-6	-2	-2	-1	0	-3	-3	-1	-3	-5	-1	0	-2	-1	-2	-5	-4	-6	-5	-18	-3	-2	-4	-2	-4	-5	-4	-33
1714661327	SS-24-2	1	508	120	-1.67	1	0	-4	0	-1	-1	-2	-1	-1	-1	0	0	0	0	-2	-3	-2	-2	1	-3	-1	-1	-1	-2	-2	2	1	-1	0	0	-2	-3	-2	-4	-4	-3	0	-2	-3	-3	-4	-6	-4	1
1714661327	SS-24-2	0	509	120	-2.65	3	0	0	0	-4	-2	0	1	0	-2	-2	-1	-2	0	-1	-1	-3	-2	-2	-2	-4	-3	0	-1	-2	-3	-1	-3	-2	-2	-3	-1	-3	-5	0	-16	-4	-1	-2	-2	-3	-2	-1	-21
1624742590	SS-24-2	1	510	0	-29.83	5	-32	-32	-32	-32	-26	-34	-34	-21	-14	-33	-33	-23	-33	-27	-21	-8	-34	-34	-32	-34	-29	-36	-27	-26	-36	-34	-32	-34	-35	-37	-37	-25	-21	-28	-33	-35	-36	-27	-26	-7	-8	-27	-34
1624742590	SS-24-2	0	511	0	-30.72	5	-32	-32	-26	-28	-33	-34	-34	-34	-32	-33	-33	-35	-31	-36	-36	-21	-34	-34	-32	-26	-32	-22	-37	-37	-36	-34	-32	-34	-24	-32	-37	-37	-36	-23	-33	-20	-18	-36	-36	-10	-19	-34	-29
1627258724	SS-24-2	1	512	0	-0.29	0	-8	0	-2	-1	1	-4	-1	0	1	-1	0	0	-1	-1	0	0	-1	-2	0	0	1	1	0	0	0	2	2	-2	2	0	-1	2	1	1	1	1	1	-1	-3	-2	-4	-1	1
1627258724	SS-24-2	0	513	0	-0.99	0	0	-2	1	1	0	0	0	1	1	2	-4	-3	0	1	-1	-1	0	3	-3	-1	-2	-2	-1	-2	-4	0	-1	0	-1	0	-2	-1	-2	1	-1	-1	-1	-2	0	0	0	0	-2
1627258724	SS-24-2	1	514	53	-0.99	0	-3	-3	-9	-1	-3	0	-6	-2	-1	0	0	-1	0	-2	-1	0	0	-1	0	0	-1	-1	-2	1	-2	-5	-2	0	2	0	-1	0	-3	0	0	1	1	-4	0	-1	2	3	1
1627258724	SS-24-2	0	515	53	-1.5	0	1	-3	1	2	-2	-2	-1	-2	-2	0	-2	-4	-1	-1	-4	0	-2	-3	-4	0	0	-1	-3	-1	-2	-5	-1	-2	1	-2	-3	-3	-3	0	1	1	0	-2	-3	-1	-2	-3	0
1627258724	SS-24-2	1	516	158	0.49	0	1	1	1	0	1	0	1	0	-1	-1	4	1	1	1	1	0	1	1	-1	0	0	-2	1	0	0	-4	0	-2	1	1	2	3	-1	0	1	0	1	0	1	-3	2	3	2
1627258724	SS-24-2	0	517	158	-0.88	0	-5	-1	-2	2	1	0	-2	0	-2	-2	-1	0	0	-2	0	-1	-2	0	3	-3	2	-1	-2	-1	-2	0	-3	0	1	1	-1	-1	0	-1	-2	-1	1	-1	-2	-1	0	0	1
1627258724	SS-24-2	1	518	250	-6.05	5	-14	-16	-7	-5	-10	-6	-9	-8	-3	-5	-6	-2	-3	-6	-4	-3	-2	-14	-15	-3	-1	-4	-7	-4	-2	-10	-16	-15	-6	-5	-10	-5	-5	-5	-12	-6	-2	-7	-7	-5	-7	-14	-11
1627258724	SS-24-2	0	519	250	-7.81	5	-25	-7	-18	-8	-15	-16	-8	-7	-5	-5	-8	-4	-4	-9	-7	-4	-8	-12	-6	-6	-9	-7	-9	-7	-6	-10	-19	-18	-7	-5	-6	-17	-7	-5	-10	-5	-4	-6	-4	-5	-4	-3	-7
1627258724	SS-24-2	1	520	368	-3.26	3	-5	-7	-7	-2	-3	-4	-5	-4	-1	-2	-6	-2	-1	-3	-2	-3	-2	-3	-11	-4	-1	-3	-4	-4	-5	-5	-7	-3	-1	-1	-2	-6	-3	-7	-1	0	0	-2	-6	-2	-2	-3	-3
1627258724	SS-24-2	0	521	368	-5.25	5	-8	-7	-5	-3	-9	-8	-4	-5	-5	-4	-10	-8	-6	-6	-6	-5	-7	-4	-6	-2	-8	-5	-5	-5	-10	-5	-5	-2	-5	-5	-7	-4	-8	-5	-9	-3	-3	-5	-5	-5	-5	-5	-3
1973.0104.351B.820B.A05B.8F87	SS-24-2	1	522	0	-3.98	4	-3	-6	-8	-5	-3	-2	-5	-6	-4	-3	-8	-3	-4	-4	-5	-3	-4	-5	-3	-3	-2	-3	-1	-2	-3	-4	-4	-6	-7	-5	-3	-3	-6	-2	-7	-4	-3	-4	-4	-4	-3	-2	-6
1973.0104.351B.820B.A05B.8F87	SS-24-2	0	523	0	-8.69	5	-11	-9	-9	-10	-10	-9	-9	-11	-10	-7	-13	-8	-8	-9	-12	-8	-8	-9	-10	-23	-7	-8	-7	-7	-9	-10	-9	-7	-7	-8	-8	-6	-10	-9	-10	-7	-7	-8	-8	-5	-4	-7	-12
1973.0104.351B.820B.A05B.8F87	SS-24-2	1	524	92	-4.03	4	-11	-8	-8	-11	-6	-2	-5	-7	-6	-4	-4	-3	-2	-3	-4	-6	-6	-5	-4	-6	-2	-3	-5	-4	-5	-7	-12	-9	-2	-3	-3	-3	-4	-8	-9	-3	-2	-1	0	-3	-2	-5	-4
1973.0104.351B.820B.A05B.8F87	SS-24-2	0	525	92	-5.69	5	-5	-5	-5	-4	-6	-5	-5	-5	-6	-9	-10	-6	-6	-7	-6	-5	-5	-4	-11	-6	-7	-5	-7	-4	-4	-4	-3	-6	-6	-5	-6	-6	-7	-5	-7	-4	-6	-5	-6	-3	-3	-5	-8
1973.0104.351B.820B.A05B.8F87	SS-24-2	1	526	183	-2.64	3	-4	-6	-4	-3	0	-2	-4	-3	-2	-4	-4	-2	-2	-3	-2	-3	-3	-3	-3	-6	-2	-3	-5	-4	-2	-4	-11	-6	-8	-3	-2	-4	-3	0	-4	-3	-1	-2	-2	0	-3	-2	-1
1973.0104.351B.820B.A05B.8F87	SS-24-2	0	527	183	-3.56	4	-6	-3	-6	-5	-2	-4	-5	-7	-3	-3	-3	-3	-4	-3	-8	-4	-1	-6	-7	-4	-2	-2	-3	-3	-3	-11	-5	-2	-2	-2	-2	-2	-2	-10	-6	-2	-2	-5	-1	-1	-4	-10	-3
1973.0104.351B.820B.A05B.8F87	SS-24-2	1	528	365	-0.47	0	-2	-3	-3	-5	-5	-2	-2	-3	-2	1	-1	0	1	-1	0	-2	1	-4	-8	-2	2	1	-2	1	0	-2	-7	0	1	0	-1	0	2	1	-6	-2	2	0	1	-1	0	2	-1
1973.0104.351B.820B.A05B.8F87	SS-24-2	0	529	365	-2.87	3	-6	-5	-3	-5	-4	-5	-2	-5	-6	-3	-3	-3	-3	-1	-5	-3	-3	-1	-3	-1	-2	-3	-4	-1	-5	0	-2	-2	-3	-2	-5	-1	-2	-2	-6	-4	-2	-4	-3	-2	-3	1	-3
1928048678	SS-24-2	1	530	0	-3.94	4	-9	-7	-4	-4	-5	-3	-2	-6	-2	-5	-9	-4	-3	-3	-4	-7	-3	-5	-2	-2	-1	-3	-2	-4	-5	-6	-1	-3	-1	-2	-4	-4	-4	-16	-4	-3	-2	-4	-5	-6	-18	-6	-1
1928048678	SS-24-2	0	531	0	-4.44	5	-4	-5	-5	-2	-4	-3	-3	-2	-3	-2	-4	-4	-4	-2	-5	-5	-4	-5	-5	-3	-3	-4	-3	-6	-5	-6	-7	-4	-5	-5	-4	-5	-4	-15	-5	-4	-4	-5	-6	-5	-20	-4	-4
1928048678	SS-24-2	1	532	39	-1.08	0	-2	1	-6	1	1	1	-1	-4	-1	-2	2	1	1	-1	-2	-2	-3	-2	2	-1	0	0	-1	-2	-2	-2	-2	-2	0	0	-1	0	-2	-6	-1	-1	0	-2	-2	0	-4	-1	-1
1928048678	SS-24-2	0	533	39	-2.75	3	-11	0	-6	0	-2	-3	-1	-4	-2	-1	-1	-1	-3	-3	-5	-4	-1	2	-4	-2	-1	-3	-3	-2	-3	-3	-1	-2	-3	-2	-3	-3	-2	-1	-4	-3	-2	-2	-4	-3	-2	0	-4
1928048678	SS-24-2	1	534	180	-2.85	3	-1	0	-6	-3	1	0	1	-5	-4	-2	1	0	-2	-4	-3	-3	-3	-6	5	-2	-2	-1	-4	-3	-4	-5	0	-1	-2	-3	-5	0	-4	-9	0	-1	-2	-4	-2	-4	-4	-4	-1
1928048678	SS-24-2	0	535	180	-2.34	2	-1	-4	-2	-1	0	-1	-3	-2	-1	0	0	-3	-2	-4	-3	-4	-3	-1	0	-1	-1	-3	-3	-1	-3	-1	-3	-1	-3	-6	-4	-1	-3	0	-2	-3	-3	-4	-3	-3	-2	1	-5
1985.1021.36D9.3498.7D38.F2F9	SS-24-2	1	536	0	1.43	0	1	3	2	2	3	1	0	0	3	3	2	2	2	0	2	0	-1	1	4	3	2	1	1	2	2	2	3	3	2	1	1	2	0	0	2	2	2	1	0	2	2	2	3
1985.1021.36D9.3498.7D38.F2F9	SS-24-2	0	537	0	-0.69	0	0	-1	0	1	0	-1	-2	-1	-1	2	0	-2	-2	-2	-4	-3	-1	-2	-1	0	-1	0	1	-1	-1	0	-28	-2	-3	0	1	1	0	1	-2	-4	-3	0	0	0	1	0	-1
1985.1021.36D9.3498.7D38.F2F9	SS-24-2	1	538	105	1.33	0	3	3	2	3	-1	2	1	1	2	2	2	1	2	1	0	1	1	0	3	2	2	1	1	0	1	0	4	3	3	2	1	1	1	0	3	1	1	1	1	4	2	2	1
1985.1021.36D9.3498.7D38.F2F9	SS-24-2	0	539	105	-0.44	0	0	-3	1	2	-2	-1	-1	-1	-1	2	0	-1	-4	-2	-3	-3	-1	1	-1	0	-2	-3	-1	0	0	-2	-6	0	-3	-1	1	2	1	1	-1	-3	-2	0	0	1	0	2	-1
1985.1021.36D9.3498.7D38.F2F9	SS-24-2	1	540	188	1.9	0	3	4	4	4	3	2	2	1	3	3	3	2	1	0	0	2	1	2	3	2	5	0	-1	0	1	3	3	3	2	1	2	2	1	2	2	3	2	2	1	2	2	2	3
1985.1021.36D9.3498.7D38.F2F9	SS-24-2	0	541	188	0.44	0	2	1	1	7	1	0	0	1	1	2	-1	0	-1	-1	-1	-1	4	2	0	-3	1	1	1	-1	-1	1	-9	-5	-1	1	2	0	2	3	0	-2	1	1	0	2	0	1	1
1985.1021.36D9.3498.7D38.F2F9	SS-24-2	1	542	280	2.81	0	6	8	5	4	8	1	2	3	2	1	4	3	2	1	1	4	3	2	3	1	1	1	0	1	2	3	4	2	1	2	2	1	0	1	4	1	5	3	3	4	5	3	7
1985.1021.36D9.3498.7D38.F2F9	SS-24-2	0	543	280	0.65	0	3	2	2	2	1	3	2	2	1	2	-1	-2	0	0	0	1	1	2	-2	-1	-1	-2	0	0	1	2	-11	-2	0	1	0	2	1	2	-1	0	1	0	0	3	2	1	1
1985.1021.36D9.3498.7D38.F2F9	SS-24-2	1	544	371	2.15	0	3	4	3	4	2	1	1	2	2	2	4	3	3	3	1	3	0	5	5	1	2	2	1	1	1	4	6	2	3	0	2	2	4	2	5	2	2	0	2	3	3	3	3
1985.1021.36D9.3498.7D38.F2F9	SS-24-2	0	545	371	1.08	0	-1	1	0	4	3	1	1	0	1	0	0	2	0	0	-1	-1	1	5	2	-2	1	-2	0	1	1	0	-3	0	1	0	1	1	1	5	0	-1	0	8	1	2	2	4	3
1981.0727.416F.693F.FD04.160F	SS-24-2	1	546	0	-9.16	5	-6	-13	-9	-4	-10	-8	-10	-10	-7	-12	-15	-11	-13	-9	-11	-20	-7	-10	-13	-7	-13	-16	-4	-7	-5	-9	-24	-27	-15	-2	-4	-3	-6	-6	-29	-10	-10	-4	-2	-5	-7	-7	-17
1981.0727.416F.693F.FD04.160F	SS-24-2	0	547	0	-8.54	5	-2	-4	-5	-9	-4	-2	-2	-1	-2	-2	0	-2	0	-2	-1	-3	-2	-3	-12	-4	-3	-2	-2	-1	-18	-8	-24	-8	-23	-1	-1	-2	-14	-10	-23	-12	-8	-7	-10	-17	-25	-23	-19
1981.0727.416F.693F.FD04.160F	SS-24-2	1	548	8	-5.22	5	-10	-7	-6	-4	-1	-2	-4	-6	-7	-11	-7	-5	-3	-4	-7	-8	-4	-3	-8	-8	-6	-6	-2	-1	-3	-4	-31	-25	-9	-3	-1	-2	-3	-7	-14	-7	-3	0	-1	-2	-4	-5	-7
1981.0727.416F.693F.FD04.160F	SS-24-2	0	549	8	-4.19	5	0	-1	1	1	-3	-1	-3	-3	-1	-2	-1	-3	-1	-1	-1	-5	-1	0	-22	-2	-2	0	-1	-1	-7	-3	-15	-7	-2	0	0	0	-2	-4	-6	-4	-3	-2	-6	-5	-7	-18	-14
1981.0727.416F.693F.FD04.160F	SS-24-2	1	550	56	-4.43	5	-3	-7	-5	-4	-1	-6	-5	-8	-6	-7	-2	-3	-3	-3	-6	-8	-6	-5	-3	-3	-3	-5	-4	-2	-5	-9	-13	-20	-7	-2	-1	-2	-3	-6	-16	-3	-2	-2	-1	-1	-6	-9	-7
1981.0727.416F.693F.FD04.160F	SS-24-2	0	551	56	-4.62	5	-4	1	-1	3	-3	-1	-2	-2	-3	0	-3	0	-1	0	-3	-3	1	-3	-2	0	-1	-4	-2	-3	-4	-1	-5	0	-4	-4	-1	-3	-2	0	-8	-1	-2	-5	-4	-11	-10	-18	-9
1981.0727.416F.693F.FD04.160F	SS-24-2	1	552	117	-4.97	5	-7	-7	-9	-8	-5	-6	-6	-5	-6	-7	-9	-4	-5	-7	-7	-9	-7	-6	-7	-7	-7	-7	-3	-5	-7	-10	-13	-10	-7	-2	-1	-3	-4	-8	-9	-4	-2	-2	-2	-1	-7	-10	-2
1981.0727.416F.693F.FD04.160F	SS-24-2	0	553	117	-3.76	4	0	-1	2	-3	1	1	2	1	1	2	1	0	1	0	0	-1	-3	2	-5	-3	-1	-1	1	1	-2	-2	-6	-1	-5	-3	1	1	0	-3	-4	-3	-3	-3	-3	-8	-16	-20	-4
1981.0727.416F.693F.FD04.160F	SS-24-2	1	554	236	-3.56	4	-8	-6	-10	-5	-1	0	-6	-5	-6	-10	-6	-3	-2	-5	-5	-5	-6	-5	-4	-5	-4	-4	-3	-3	-6	-8	-16	-6	-7	-2	-2	-1	-3	-10	-7	-3	-3	-1	2	10	10	-10	-2
1981.0727.416F.693F.FD04.160F	SS-24-2	0	555	236	-3.51	3	0	1	-1	1	0	-2	-2	1	1	2	1	3	0	-2	0	-1	-2	0	0	0	0	-1	-1	-2	-3	-3	-5	-3	-3	-3	-1	0	0	-6	-6	-4	-6	-5	-3	-10	-17	-19	-6
1981.0727.416F.693F.FD04.160F	SS-24-2	1	556	390	-4.93	5	-2	-9	-2	-8	-4	-2	-4	-7	-6	-4	-4	-1	-2	-4	-5	-7	-10	-11	-6	-5	-5	-3	-2	-1	-4	-9	-20	-22	-6	-4	-4	-4	-2	-4	-10	-7	-3	-2	-2	10	-7	-6	-16
1981.0727.416F.693F.FD04.160F	SS-24-2	0	557	390	-0.77	0	1	0	1	-4	-2	0	2	0	1	5	-3	-1	3	3	2	3	5	2	-1	-5	-3	0	1	0	2	6	2	-3	-3	0	0	2	3	3	-7	-1	3	-1	-3	0	-4	-9	1
1823213620	SS-24-2	1	558	0	-12.23	5	-13	-14	-6	-13	-29	-8	-10	-13	-7	-7	-32	-7	-4	-7	-9	-4	-1	-13	-21	-29	-19	-6	-8	-9	-5	-14	-31	-23	-15	-7	-10	-3	-3	-18	-33	-20	-7	-8	-2	-2	-34	-15	-33
1823213620	SS-24-2	0	559	0	-11	5	-13	-9	-6	-8	-9	-9	-9	-9	-5	-8	-23	-19	-7	-10	-11	-4	-6	-14	-7	-16	-14	-12	-13	-5	-9	-6	-8	-17	-12	-11	-3	-5	-8	-28	-33	-12	-17	-5	-10	-7	-34	-12	-21
1823213620	SS-24-2	1	560	28	-15.38	5	-12	-9	-7	-21	-6	-10	-6	-6	-6	-18	-13	-18	-8	-6	-1	-4	-7	-17	-20	-22	-18	-6	-3	-1	-4	-10	-31	-33	-35	-23	-16	-2	-5	-5	-33	-34	-35	-11	-9	-4	-9	-12	-33
1823213620	SS-24-2	0	561	28	-14.96	5	-19	-20	-11	-14	-15	-5	-17	-7	-5	-11	-21	-10	-5	-6	-7	-6	-10	-9	-17	-24	-9	-6	-6	-5	-6	-9	-31	-33	-26	-21	-8	-10	-8	-13	-33	-34	-17	-19	-8	-9	-7	-21	-29
1823213620	SS-24-2	1	562	63	-14.88	5	-10	-7	-10	-13	-7	-5	-6	-4	-3	-4	-27	-21	-7	-6	-3	-4	-4	-6	-20	-33	-14	-3	-2	-4	-4	-14	-31	-33	-35	-25	-7	-5	-5	-12	-33	-34	-35	-6	-6	-4	-9	-11	-33
1823213620	SS-24-2	0	563	63	-14.29	5	-11	-8	-18	-5	-22	-6	-16	-6	-5	-6	-13	-8	-8	-5	-6	-4	-9	-10	-5	-5	-8	-10	-5	-5	-6	-8	-24	-24	-20	-24	-6	-8	-10	-6	-33	-34	-20	-17	-4	-10	-6	-11	-33
1823213620	SS-24-2	1	564	187	-15.07	5	-9	-12	-8	-12	-15	-8	-6	-6	-6	-5	-6	-11	-7	-7	-6	-5	-9	-11	-20	-30	-11	-8	-5	-6	-5	-9	-31	-33	-35	-15	-6	-4	-7	-5	-33	-34	-35	-10	-8	-4	-8	-9	-33
1823213620	SS-24-2	0	565	187	-12.34	5	-12	-7	-6	-3	-22	-17	-6	-8	-5	-4	-6	-8	-7	-4	-5	-6	-5	-4	-7	-9	-6	-6	-4	-4	-4	-5	-31	-21	-17	-26	-7	-5	-4	-5	-33	-18	-8	-17	-4	-12	-8	-10	-33
1955.0501.5569.8178.A19A.0346	SS-24-2	1	566	0	-5.99	5	-3	1	1	-3	0	1	-1	-2	-5	-1	-6	-1	0	0	-2	-4	-5	-3	-1	-2	-3	1	1	-2	-2	-1	2	-2	-2	-1	-3	-3	-5	-4	-31	-33	-3	-5	-5	-6	-4	-5	-32
1955.0501.5569.8178.A19A.0346	SS-24-2	0	567	0	-1	0	1	1	-1	3	-2	-1	-1	2	2	-2	0	-3	-1	0	1	0	-2	-5	3	0	0	-1	-1	0	1	-4	2	-3	-1	-2	-1	-2	-2	-5	-1	-2	-1	-2	-2	-3	-5	2	0
1955.0501.5569.8178.A19A.0346	SS-24-2	1	568	57	-2.19	2	3	3	2	5	1	3	3	2	2	3	1	1	2	1	1	1	5	1	2	1	0	0	0	1	2	0	2	-10	-12	0	0	0	2	0	-12	4	-4	0	-2	0	-2	5	-32
1955.0501.5569.8178.A19A.0346	SS-24-2	0	569	57	-0.36	0	3	0	-3	-6	1	1	0	-1	-3	0	2	2	-2	-2	0	-2	-2	-4	0	0	0	-1	-1	1	3	-7	2	1	1	0	1	3	-3	-4	-2	-1	-1	0	0	-2	-4	-5	0
1955.0501.5569.8178.A19A.0346	SS-24-2	1	570	181	-0.53	0	2	3	3	4	3	1	1	0	0	3	1	1	2	3	1	2	4	4	1	0	0	1	3	2	2	-2	0	-4	-2	-1	1	4	5	3	-7	-3	-1	0	1	0	1	0	-7
1955.0501.5569.8178.A19A.0346	SS-24-2	0	571	181	1.4	0	6	5	5	6	3	0	3	1	2	1	1	4	1	0	2	0	0	-3	3	2	2	1	2	2	-1	-5	1	2	1	1	1	1	0	-2	0	2	1	2	2	2	0	-2	2
1955.0501.5569.8178.A19A.0346	SS-24-2	1	572	240	-1.71	1	2	2	1	3	-1	0	3	4	4	5	2	-2	2	2	1	2	4	1	0	-3	0	0	1	1	4	1	-2	-2	-12	0	1	0	-1	0	-6	-3	-2	-1	0	-1	2	0	-32
1955.0501.5569.8178.A19A.0346	SS-24-2	0	573	240	1.57	0	0	5	3	4	6	-1	2	2	2	2	-1	2	2	2	1	-1	2	2	0	2	2	3	4	3	3	0	1	2	4	3	1	1	1	-1	-2	3	-1	2	0	-1	1	1	0
1955.0501.5569.8178.A19A.0346	SS-24-2	1	574	331	2.29	0	3	4	5	3	1	3	5	3	4	10	1	3	3	4	3	2	4	0	2	-1	1	4	3	3	2	2	-5	-2	2	2	3	0	4	2	1	1	-1	3	3	1	-2	2	0
1955.0501.5569.8178.A19A.0346	SS-24-2	0	575	331	2.84	0	2	4	5	4	1	2	5	7	5	1	1	2	4	4	5	5	2	1	5	3	3	3	3	5	2	-3	4	2	2	2	3	3	-3	1	2	1	5	3	3	3	4	1	0
1992.1208.5B97.DB3F.AFEB.23F0	SS-24-2	1	576	0	-0.71	0	-3	-3	-3	-3	1	1	-1	0	0	-2	-1	0	2	-1	-3	-4	0	-2	-5	-1	1	0	-1	-1	-1	-1	-2	-1	1	-1	-2	-1	-1	1	-2	0	2	-1	-1	0	-1	-2	0
1992.1208.5B97.DB3F.AFEB.23F0	SS-24-2	0	577	0	-2.29	2	-3	-4	0	-5	-5	-3	-5	-5	-3	-6	-7	-5	-3	-4	-5	-1	0	-5	1	-5	-5	-3	-4	-3	-1	-6	0	-3	-2	-2	-2	0	-2	-4	-2	1	0	-1	0	-1	-1	-2	2
1992.1208.5B97.DB3F.AFEB.23F0	SS-24-2	1	578	37	0.65	0	-1	0	0	1	2	1	0	-1	2	-1	3	2	3	1	1	1	1	1	0	0	1	1	1	1	0	1	-3	-2	0	1	1	0	-1	5	-2	0	0	2	1	1	3	1	0
1992.1208.5B97.DB3F.AFEB.23F0	SS-24-2	0	579	37	-0.83	0	-3	-5	0	-2	-6	-1	-3	-4	-2	-2	-4	-3	0	-1	-2	-2	-1	0	0	-2	0	0	-1	0	-1	0	1	-3	-2	0	-1	0	-2	0	-1	-2	1	-1	-1	0	1	-2	2
1992.1208.5B97.DB3F.AFEB.23F0	SS-24-2	1	580	126	-0.66	0	-1	-2	-3	-1	0	-1	-3	-3	-3	0	-4	0	1	-1	-1	-3	0	-1	-2	-2	-1	0	-1	-2	-1	0	-2	-1	-2	1	-3	1	-1	0	-4	0	2	-1	-1	1	1	-1	2
1992.1208.5B97.DB3F.AFEB.23F0	SS-24-2	0	581	126	-0.27	0	-1	0	1	-2	-3	1	0	0	0	-3	-4	-1	1	-3	-1	0	0	-2	-1	0	1	-1	-2	0	-2	-3	-1	0	1	0	1	1	-1	2	-2	-1	0	0	0	1	1	1	0
1981.0223.2AE7.0DF3.3AC0.3DE4	SS-24-2	1	582	0	-0.68	0	2	1	-2	0	1	1	-1	0	1	3	3	-1	1	0	-1	1	0	-1	2	1	-1	-1	-1	-2	-3	-2	-1	-1	-1	0	-1	-1	-4	-6	1	0	2	-1	-2	-5	-16	-3	0
1981.0223.2AE7.0DF3.3AC0.3DE4	SS-24-2	0	583	0	-0.64	0	1	1	-1	0	0	0	-1	0	4	-1	0	-1	1	-1	0	-1	-2	2	0	-3	0	-1	0	0	0	1	-2	0	0	-7	-1	0	0	1	-1	-2	-1	-1	1	2	1	-1	0
1981.0223.2AE7.0DF3.3AC0.3DE4	SS-24-2	1	584	71	0.57	0	3	0	-2	-1	0	2	2	1	-1	2	0	2	1	0	0	-1	0	-1	0	1	2	1	1	0	-5	-2	0	-2	2	0	2	1	-3	1	1	1	2	2	1	1	-2	1	3
1981.0223.2AE7.0DF3.3AC0.3DE4	SS-24-2	0	585	71	0.35	0	0	0	1	2	0	0	0	1	1	3	0	0	1	2	0	0	1	0	1	1	1	-1	0	-1	0	2	2	-1	0	-1	0	0	1	2	-1	-1	0	0	0	1	0	2	0
1981.0225.2AE7.0DF3.3AC0.3DE4	SS-24-2	1	586	191	-0.83	0	-3	-1	-2	-3	-1	-2	-2	-1	-2	1	-1	-1	1	-2	-2	0	0	-1	0	-2	0	-1	-2	-3	-7	-3	-1	0	-1	0	-1	-1	-3	0	-4	-2	1	0	2	1	0	2	0
1981.0225.2AE7.0DF3.3AC0.3DE4	SS-24-2	0	587	191	0.16	0	-1	2	0	1	-5	1	0	-1	1	-1	1	0	0	0	-1	-1	1	0	0	-1	1	0	1	1	0	0	0	-1	1	1	1	-2	0	1	1	0	0	-1	0	-1	0	-2	4
1981.0225.2AE7.0DF3.3AC0.3DE4	SS-24-2	1	588	322	0.34	0	-3	1	-1	1	0	0	0	0	0	2	1	1	1	1	2	0	-2	-4	-2	-1	2	1	2	-1	-6	-4	1	0	1	1	2	2	0	2	0	-1	0	0	0	1	0	1	2
1981.0225.2AE7.0DF3.3AC0.3DE4	SS-24-2	0	589	322	-0.44	0	-5	-2	-4	0	-3	0	-2	-3	-2	0	-2	-2	0	-1	-2	-1	-2	1	-3	-2	1	0	0	0	-2	-3	-3	0	2	0	-1	-1	-1	0	3	1	1	0	-1	0	-2	-3	1
1919579764	SS-24-2	1	590	0	-3.03	3	-4	-3	-5	-2	-1	-2	-5	-5	-3	-4	-2	-3	-3	-5	-6	-4	-2	-3	-3	-2	-2	-4	-4	-6	-5	-4	-3	-4	-1	-1	-3	-4	-4	-3	-2	-2	-1	-3	-3	-2	-2	-2	-1
1919579764	SS-24-2	0	591	0	-5.37	5	-5	-10	-9	-7	-8	-5	-5	-6	-3	-9	-2	-4	-5	-5	-6	-6	-6	-4	-4	-5	-5	-7	-5	-5	-6	-8	-10	-6	-4	-5	-4	-4	-5	-2	-5	-2	-4	-4	-7	-5	-18	-10	-2
1987.0202.D7AE.D0F7.BED0.3BC6	SS-24-2	0	592	0	-2.56	2	-2	-2	-3	-2	-3	-3	-3	-4	-2	-2	-3	-3	-2	-2	-4	-4	-1	-2	2	-2	-2	-4	-3	-2	-3	-4	0	-2	-3	-4	-3	-3	-4	-4	-2	-1	-3	-4	-2	-2	-4	-4	-3
1987.0202.D7AE.D0F7.BED0.3BC6	SS-24-2	1	593	0	-3.37	3	-5	-3	-7	-3	-2	-2	-3	-4	-3	-2	-2	-2	-3	-4	-4	-4	-4	-5	-3	-5	-1	-3	-3	-4	-5	-5	-5	-2	-1	-2	-3	-2	-5	-4	-4	-3	-3	-4	-5	-4	-4	-4	-3
1987.0202.D7AE.D0F7.BED0.3BC6	SS-24-2	1	594	84	-3.43	3	-3	-1	-2	-3	-3	-3	-3	-6	-2	-2	-3	-4	-3	-4	-3	-2	-3	-3	-3	-4	-4	-5	-4	-4	-3	-3	-1	-3	-3	-4	-4	-3	-5	-4	-2	-3	-3	-3	-4	-5	-6	-5	-1
1987.0202.D7AE.D0F7.BED0.3BC6	SS-24-2	0	595	84	-3.53	4	-4	-2	-2	0	-4	-5	-3	-6	-2	-3	-2	-4	-6	-4	-4	-5	-3	-3	0	-2	-4	-4	-4	-3	-3	-5	-1	-1	-3	-4	-4	-3	-3	-7	-2	-3	-4	-4	-4	-3	-6	-3	-4
1987.0202.D7AE.D0F7.BED0.3BC6	SS-24-2	1	596	177	-2.69	3	-3	-2	-3	-2	0	-1	-2	-4	-2	-2	-3	-3	-3	-4	-3	-2	-3	-4	1	-2	-2	-3	-2	-3	-3	-4	-2	-2	-3	-3	-3	-2	-5	-4	-2	-2	-1	-3	-3	-3	-4	-3	-2
1987.0202.D7AE.D0F7.BED0.3BC6	SS-24-2	0	597	177	-3.29	3	-3	-3	-2	-2	-3	-4	-2	-2	-2	-4	-4	-4	-4	-3	-5	-4	-3	-3	-1	-5	-2	-6	-4	-4	-6	-3	-1	-3	-3	-4	-4	-3	-2	-5	-4	-1	-3	-4	-4	-3	-7	-4	-3
1987.0202.D7AE.D0F7.BED0.3BC6	SS-24-2	1	598	391	-2.56	2	-2	-2	-2	0	-3	-2	-2	-4	-2	-2	-1	-3	-2	-2	-3	-2	-3	-4	-2	-1	-1	-3	-3	-3	-3	-4	-2	-2	-1	-3	-3	-4	-3	-5	-1	-2	-2	-3	-4	-3	-4	-4	-2
1987.0202.D7AE.D0F7.BED0.3BC6	SS-24-2	0	599	391	-2.76	3	-3	-1	-1	-2	-2	-3	-3	-4	-3	-2	-3	-4	-4	-5	-4	-4	0	0	0	-2	-2	-4	-4	-3	-4	-1	-1	-2	-3	-3	-3	-4	-2	-5	-2	-1	-3	-2	-4	-3	-7	-4	-1
183061792	SF-24-2	1	600	0	-2.74	3	0	-1	-2	-2	1	-1	-2	-2	-3	-3	-1	-4	-3	-4	-3	-5	-3	-5	-4	-3	-3	-5	-3	-3	-3	-3	1	-4	-2	-3	-4	-4	-2	-5	-2	-4	-2	-2	-3	-1	-5	-6	-2
183061792	SF-24-2	0	601	0	-4.68	4	-3	-3	-5	-5	-5	-5	-4	-5	-5	-6	-4	-4	-7	-4	-4	-7	-5	-5	-2	-3	-3	-4	-6	-5	-8	-6	-2	-3	-4	-3	-4	-4	-8	-8	-3	-2	-3	-7	-5	-6	-8	-4	-3
183061792	SS-24-2	1	602	10	-2.57	2	-1	-3	-1	-1	-3	-1	-2	-1	-2	-3	0	-1	0	-2	-2	-5	-5	-9	0	-1	0	-2	-3	-3	-2	-8	-2	-1	0	-2	-3	-4	-4	-7	0	-1	-1	-2	-6	-4	-8	-8	0
183061792	SS-24-2	0	603	10	-4.41	5	-4	0	-5	-3	-4	-4	-4	-7	-5	-3	-3	-3	-4	-4	-5	-9	-6	-7	-8	-3	-2	-4	-4	-3	-5	-3	1	-1	-2	-3	-4	-4	-5	-4	-5	-5	-5	-3	-9	-6	-15	-2	-6
183061792	SS-24-2	1	604	32	-3.1	3	-5	-3	-1	0	-2	-1	-3	-1	-2	-2	0	0	0	-3	-5	-6	-6	-3	-3	-4	-2	-3	-5	-4	-6	-7	-1	-2	-1	-3	-4	-3	-3	-4	-3	-1	-3	-2	-3	-3	-6	-5	-6
183061792	SS-24-2	0	605	32	-4.76	5	0	-2	-4	-4	-7	-4	-7	-5	-2	-5	-5	-3	-4	-4	-4	-4	-6	-3	-3	-3	-6	-4	-4	-3	-6	-4	-5	-3	-3	-3	-5	-4	-7	-10	-2	-4	-2	-8	-6	-5	-16	-7	-6
183061792	SS-24-2	1	606	113	-3.14	3	-2	-3	-3	-2	2	-3	-3	-2	-2	-4	-2	-3	-1	-4	-3	-6	-1	-2	-4	-2	-3	-1	-3	-4	-2	-5	-2	-6	-4	-2	-3	-3	-4	-6	-7	-3	-2	-3	-3	-2	-6	-4	-4
183061792	SS-24-2	0	607	113	-3.77	4	-4	-4	-8	-3	-5	-4	-4	-3	-3	-5	-3	-4	-3	-4	-3	-5	-3	-6	-5	-2	-2	-2	-2	-3	-3	-4	-7	-4	-3	-3	-3	-3	-4	-6	-6	-2	-1	-3	-4	-4	-7	-2	-3
183061792	SS-24-2	1	608	227	-5.9	5	-5	-4	-2	-12	-6	-5	-7	-3	-8	-12	-10	-3	-3	-6	-6	-6	-6	-9	-7	-7	-3	-6	-5	-4	-9	-7	-7	-6	-5	-5	-7	-6	-4	-14	-10	-4	-3	-5	-5	-5	-10	-12	-3
183061792	SS-24-2	0	609	227	-8.99	5	-8	-5	-9	-12	-12	-8	-8	-9	-9	-16	-6	-8	-6	-9	-11	-7	-6	-11	-12	-7	-12	-9	-10	-10	-8	-6	-11	-9	-8	-8	-8	-5	-9	-13	-12	-7	-7	-8	-7	-9	-11	-9	-8
183061792	SS-24-2	1	610	316	-1.87	1	-2	-1	0	0	0	-3	-5	-1	0	-2	-2	-2	0	-1	-2	-3	-3	-1	-2	-1	-2	-3	-1	-1	-2	-3	2	-2	-2	-2	-1	-2	-3	-3	-3	-2	0	-3	-3	-1	-2	-3	-3
183061792	SS-24-2	0	611	316	-2.82	3	-2	-3	0	-1	-4	-1	0	-2	-2	-1	-1	-3	-2	-2	-3	-5	-1	-3	0	-2	-2	-3	-2	-2	-4	-2	-2	-2	-4	-4	-3	-2	-4	-4	-2	-3	-2	-5	-3	-4	-9	-3	-1
1966.0313.4BCA.8A12.C1E2.28B6	SS-24-2	1	612	0	2.16	0	3	4	4	4	8	4	3	1	2	6	8	2	3	0	1	-1	-2	5	5	2	3	2	2	2	-2	2	3	3	3	2	2	2	1	3	1	4	4	-2	-1	-3	9	7	6
1966.0313.4BCA.8A12.C1E2.28B6	SS-24-2	0	613	0	-0.43	0	3	2	1	2	-1	1	2	-2	1	1	0	0	0	0	-4	-5	-3	-1	3	0	-1	-1	1	-1	-3	-1	2	-1	1	-1	0	-2	-3	0	-1	-1	0	-1	-2	-3	-5	-1	0
1966.0313.4BCA.8A12.C1E2.28B6	SS-24-2	1	614	0	-3.5	3	-5	-3	-7	-7	-3	-5	-1	-3	-1	-2	-4	-5	-1	-6	-1	-4	-4	-6	-9	-5	-4	-6	-2	-2	-3	-3	-8	-12	-1	-3	-2	-3	-3	-3	0	-2	0	-2	-5	-5	-10	-6	-2
1966.0313.4BCA.8A12.C1E2.28B6	SS-24-2	1	615	53	-0.62	0	-2	4	-1	-1	-1	-1	1	-1	-2	0	1	0	2	-1	-2	-2	-2	-2	0	1	0	2	0	-2	-2	-2	2	0	0	1	1	-2	-5	-3	-1	1	2	-1	-3	-5	-3	-2	3
1966.0313.4BCA.8A12.C1E2.28B6	SS-24-2	0	616	53	-1.66	0	-4	-1	-2	3	-4	-2	-1	0	0	-2	-3	-3	-2	-2	0	-3	1	0	0	-2	-3	-2	0	1	-2	-1	1	-1	-2	-1	0	-1	-6	0	-2	-2	0	-3	-3	-3	-5	-2	-3
1966.0313.4BCA.8A12.C1E2.28B6	SS-24-2	1	617	141	-0.79	0	-2	2	-2	0	0	-3	-3	-2	-2	-3	1	1	0	0	-1	-4	-4	-5	2	2	1	0	-1	-2	-3	-2	-1	1	1	1	-1	-3	-5	-2	-3	2	1	0	-1	-4	-5	-3	3
1966.0313.4BCA.8A12.C1E2.28B6	SS-24-2	0	618	141	-1.5	0	-4	0	0	0	-1	0	-1	-2	-3	1	-4	0	0	-3	-1	-2	-5	-2	-1	-1	-1	-1	-1	-2	-2	-2	-3	0	-1	0	-2	-2	-3	-1	-1	-1	-1	-3	-3	-4	-5	-3	0
1966.0313.4BCA.8A12.C1E2.28B6	SS-24-2	1	619	239	-0.45	0	2	2	-5	1	2	2	-1	-1	0	0	2	2	3	1	1	-1	-1	-1	1	2	1	1	0	-1	-3	-3	2	5	3	1	0	-1	-5	-21	5	3	2	2	-1	-3	-3	-31	4
1966.0313.4BCA.8A12.C1E2.28B6	SS-24-2	0	620	239	-1.52	0	-1	0	0	1	-2	-1	-2	-1	0	0	-1	-2	0	-2	-1	-4	-2	-4	-4	-2	-1	-2	-1	-2	-2	-2	-1	0	-2	0	0	-1	-3	0	-3	-2	0	-2	-2	-3	-3	-1	-2
1966.0313.4BCA.8A12.C1E2.28B6	SS-24-2	1	621	365	0.11	0	4	2	-1	0	1	1	2	-2	0	-1	3	2	3	1	-2	-2	-2	-6	1	1	3	1	2	-2	-2	-4	3	1	3	1	0	-2	-3	-3	2	1	2	0	-2	-3	-4	-3	2
1966.0313.4BCA.8A12.C1E2.28B6	SS-24-2	0	622	365	-1.21	0	1	1	0	0	-2	-1	-1	-1	1	0	-1	-4	0	-1	-1	-3	-4	-2	0	0	-2	0	0	-1	-4	-2	0	-1	-1	-1	-2	-2	-4	0	0	-2	0	0	-1	-2	-6	-2	-1
194373920	SS-24-2	1	623	0	-1.88	1	-5	-6	-5	-5	-3	-1	-1	-3	-2	-4	0	-3	0	0	-1	-3	-5	-4	-3	-4	-2	-2	0	-2	-2	-6	-4	-5	-3	-1	-1	-1	0	-1	-4	-1	0	0	-1	0	2	-3	-2
194373920	SS-24-2	0	624	0	-4.12	4	-6	-5	-3	-16	0	-1	-2	-5	-4	-5	-7	-1	-4	-3	-3	-6	-5	-7	-7	-3	-4	-3	-3	-5	-5	-4	-6	-5	-6	-4	-4	-2	-2	-4	-8	-6	-2	-4	-2	-2	-2	-10	-6
194373920	SS-24-2	1	625	93	-1.86	1	-3	-4	-6	-5	-2	-3	-5	-5	-5	-4	-4	-1	-1	-1	-3	-3	-4	-7	0	-3	-2	-1	0	-1	0	-3	-1	-2	1	3	0	1	-2	0	-3	-1	-2	-5	0	-1	4	-3	-4
194373920	SS-24-2	0	626	93	-3.54	4	-4	0	-3	-3	-3	-3	-7	-8	-5	-6	-4	-4	-2	-2	-4	-4	-3	-9	-7	-8	-4	-3	-1	-2	-2	-5	-8	-5	-3	-3	-3	-3	-6	-7	-5	-3	-1	-3	-1	-2	-1	-4	-4
194373920	SS-24-2	1	627	247	-1.98	1	-2	-4	-6	-6	-3	-4	-3	-4	-4	-4	-4	-1	-2	-3	-3	-3	-5	-2	0	-3	-3	-2	-1	-1	-2	3	-6	-2	-1	-1	-3	-1	1	0	-8	-3	-2	0	0	0	0	-2	-4
194373920	SS-24-2	0	628	247	-2.78	3	-2	0	-6	-5	-2	-1	-2	-2	-4	-2	-4	-2	-1	-2	-5	-5	-4	-3	-30	-4	-2	0	0	-3	-1	-1	-30	-3	-4	0	-2	-3	-1	-3	-7	-3	-2	-2	0	-1	0	-2	-4
1629579083	SS-24-2	1	629	0	0.57	0	3	1	-1	3	1	-1	-1	-1	1	0	0	2	1	1	0	0	1	-1	1	0	2	1	2	2	1	-2	0	-2	2	0	0	1	-1	-1	1	1	2	0	-1	0	1	0	1
1629579083	SS-24-2	0	630	0	-0.45	0	0	1	2	3	-2	-2	-2	0	1	2	-1	0	0	-2	-2	-4	1	0	1	-1	-1	-1	-1	0	-1	-1	-1	-1	2	0	-1	0	-3	0	-3	1	0	0	0	0	-8	-1	-2
1629579083	SS-24-2	1	631	34	0.61	0	2	2	0	4	0	-2	0	1	1	-1	1	0	0	-1	-1	0	1	0	0	2	2	1	-1	-1	2	0	0	2	0	0	-1	-2	1	0	2	1	2	0	0	1	1	-1	3
1629579083	SS-24-2	0	632	34	-3.16	3	-2	-3	-6	0	-5	-5	-6	-4	-3	-2	-2	-4	-4	-7	-5	-3	-4	0	-2	-3	-4	-6	-5	-4	-5	-2	-2	-2	-4	-4	-4	-4	-2	0	-3	-4	-3	-4	-5	-2	-3	-1	-3
206783268	SS-24-2	1	633	0	-3.14	3	-6	-5	-7	-3	-3	-3	-3	-4	-2	-2	-1	-5	-4	-3	-2	-5	-3	-4	-2	-1	-1	-2	-3	-2	-2	-4	-9	-6	-1	-3	-3	-3	-3	-4	-1	-2	-3	-4	-3	-4	-2	-3	-2
206783268	SS-24-2	0	634	0	-3.41	3	-2	-10	-8	-8	-6	-3	-3	-3	-4	-5	-8	-3	-2	-3	-3	-5	-3	-6	-3	-4	-1	-3	-2	-1	-3	-3	-1	-5	-1	-2	-3	-2	-2	-1	-4	-3	-3	-4	-5	-3	-1	-4	-5
1818349444	SS-24-2	1	635	0	-0.78	0	-1	1	-2	-3	-1	-1	-1	-2	0	-1	-1	-1	-1	-1	-3	-1	1	1	0	0	-1	-2	0	0	-1	0	0	0	-1	-1	0	0	-4	-3	-3	-2	1	2	0	0	-5	-3	0
1818349444	SS-24-2	0	636	0	-2.06	1	-3	-2	-2	0	-2	-1	-1	-1	-1	1	-2	-3	-3	0	-2	-4	1	1	-3	-3	-7	-3	-2	-1	-7	0	-4	-4	-2	-2	-1	-1	-3	-1	-5	-2	-2	-3	-2	-2	0	2	-1
1818349444	SS-24-2	1	637	69	-1.04	0	-1	-1	-1	1	-1	-1	-1	0	0	1	-3	-1	-1	-1	-3	0	1	0	0	0	-2	-1	-1	-1	-3	-1	-1	-1	-3	-1	0	0	-4	-2	-1	-2	-1	-1	-1	-1	-3	-3	0
1818349444	SS-24-2	0	638	69	-1.51	0	-2	-2	1	-1	-1	-1	-2	-1	0	1	0	-4	-2	-2	-1	-2	0	2	-4	-4	-2	-1	0	0	-5	-1	1	-3	-2	-1	-2	-1	-5	-1	-4	0	-1	-2	-1	-1	0	2	-2
1818349444	SS-24-2	1	639	195	-1.15	0	2	-1	-1	1	-1	-2	-1	-1	2	-1	0	-1	-1	-2	-3	-1	3	-2	1	-1	0	-2	-1	-1	-3	-2	1	0	-2	-1	-2	-1	-4	-4	-1	-1	-1	-2	0	-1	-3	-1	-2
1818349444	SS-24-2	0	640	195	-1.75	1	-1	-1	-2	1	1	-1	-1	-2	2	1	1	-1	-1	-1	-2	-2	0	-2	-3	-2	-3	-2	-2	-1	-4	0	0	-3	-2	-2	-2	-2	-3	0	-4	-1	-2	-2	-2	-1	0	-2	0
1818349444	SS-24-2	1	641	377	-0.4	0	0	0	-1	1	1	-1	1	0	1	1	-1	-2	0	-1	-2	-2	-2	1	0	0	-2	0	-1	0	-3	-2	0	1	-1	-1	0	0	-3	-3	0	0	-1	-1	-1	0	-3	0	0
1818349444	SS-24-2	0	642	377	-1.48	0	-1	0	-1	1	-1	-5	-1	-1	1	1	0	-2	-3	-2	-1	-1	0	2	-5	-3	-1	-2	-3	-1	-1	2	-5	-3	-1	-2	-1	-2	-2	1	-3	-3	-3	-3	-1	0	1	2	-3
1987.0821.4B03.5D2C.E016.442B	SS-24-2	1	643	0	-0.77	0	-2	2	2	2	-3	0	-1	-1	-1	2	-2	0	-1	-1	-5	-3	0	-1	-3	-2	-2	-3	-2	-2	-1	-3	-2	-1	3	2	0	-1	-2	4	1	2	3	-1	-2	-2	-7	3	1
1987.0821.4B03.5D2C.E016.442B	SS-24-2	0	644	0	-3.2	3	-3	-1	1	0	-5	-3	-2	-3	-2	3	-8	-3	-2	-4	-4	-3	-5	-3	-4	-2	-2	-4	-4	-3	-3	-3	-3	-4	-3	-4	-4	-1	-5	-4	-4	-4	-2	-2	-4	-7	-26	-6	-4
1987.0821.4B03.5D2C.E016.442B	SS-24-2	1	645	40	-2.24	2	-7	-4	-2	1	0	-2	-2	-2	-3	0	0	-1	0	-2	-6	-3	-3	-6	0	-4	-2	-2	-4	-1	-3	-4	-1	-3	-4	-3	-4	-2	-3	-2	-1	1	-1	-3	0	-2	-5	-6	0
1987.0821.4B03.5D2C.E016.442B	SS-24-2	0	646	40	-3.56	4	-2	3	-4	-3	-2	-6	-3	-5	-1	-3	-11	-6	-6	-4	-6	-6	-7	-3	-6	-3	-8	-2	-4	-5	-5	1	-6	-3	-2	-2	-3	-3	-4	-5	-2	-3	-3	-2	-1	-5	-10	-4	-3
1987.0821.831A.CF90.5D75.D4F0	SS-24-2	1	647	173	-0.53	0	0	-2	-2	-1	-3	1	0	-2	-2	-1	-1	-1	0	-2	-2	-5	-1	0	1	-4	0	-1	0	0	1	0	-1	-1	-1	-1	-2	-1	2	-1	1	0	1	-2	1	1	-1	1	0
1987.0821.831A.CF90.5D75.D4F0	SS-24-2	0	648	173	-0.86	0	0	0	-1	0	0	-2	-3	-2	0	0	-3	-2	-1	-3	-2	-1	0	-1	-1	-3	-5	-2	-1	-2	-1	2	-4	-2	-1	-2	-2	-1	0	2	0	-1	-2	0	0	0	-1	0	0
1987.0821.227E.E100.5FB9.511C	SS-24-2	1	649	320	-2.01	1	1	-2	-2	2	-5	-4	-5	-3	-2	3	-1	-2	-4	-2	-1	-4	-3	-1	-3	-2	-3	-3	-1	-4	-2	-3	-1	-1	0	-1	-3	-6	-6	-2	0	1	-2	-3	-2	-2	-9	-2	1
1987.0821.227E.E100.5FB9.511C	SS-24-2	0	650	320	-2.42	2	-1	-3	-3	-4	-4	-4	-3	-4	-2	-1	-2	-3	-3	-4	-1	-2	0	-2	-3	-3	-2	-3	-2	-2	-4	-1	-1	-3	-3	-1	-2	-4	-1	-1	-3	-4	-3	-5	-4	-3	-7	0	-2
1978.0909.BA73.2134.4A94.5585	SS-24-2	1	653	0	0.89	0	4	2	2	3	3	1	2	1	1	2	1	1	3	1	1	-1	1	1	2	2	2	3	2	1	-3	-2	2	3	2	2	2	2	-5	-2	4	0	2	0	-1	1	-2	0	1
1978.0909.BA73.2134.4A94.5585	SS-24-2	0	654	0	1.08	0	2	3	-1	3	3	1	2	3	1	3	0	1	2	1	2	2	1	2	2	0	2	1	2	0	-5	2	2	0	3	2	1	1	-2	1	1	0	3	1	0	2	3	1	1
1949.0208.CE64.5C36.B0EF.0E38	SS-24-2	0	651	0	-1.15	0	2	2	-7	2	-1	1	-1	-4	0	3	0	-3	0	-1	1	2	1	0	-5	-1	0	0	1	2	0	1	-7	-8	-4	0	2	1	0	-1	-7	-4	0	0	-1	-2	-2	-2	-12
1949.0208.CE64.5C36.B0EF.0E38	SS-24-2	1	652	0	0.66	0	0	3	2	4	0	1	2	1	2	3	2	0	0	0	0	2	3	4	1	0	1	-1	1	3	1	3	1	2	1	0	0	3	1	-4	-1	0	0	1	2	0	0	-3	2
1987.0601.6E00.58C0.61ED.351D	SS-24-2	1	655	0	-1.38	0	-2	-1	-2	-8	-3	-4	-1	-2	-3	-4	-3	0	0	-2	-4	-4	-3	-6	1	-4	-1	2	-1	-2	-2	-4	-3	0	2	2	-1	-3	0	-4	-2	0	1	-2	-1	0	-4	-2	1
1987.0601.6E00.58C0.61ED.351D	SS-24-2	0	656	0	-1.82	1	-4	-4	-5	0	-3	-2	-1	-1	-1	1	-7	-2	0	-2	-3	0	-2	-2	-5	-4	-2	-2	-3	-3	-3	-3	-6	-6	-1	-2	-2	-2	-1	2	-1	-2	-1	0	-1	-1	-2	1	1
1987.0601.6E00.58C0.61ED.351D	SS-24-2	1	657	97	-1.38	0	-4	-9	-3	-4	1	-1	-3	-3	-3	-2	-1	-1	0	-1	-2	-1	-4	-3	0	-2	-1	1	-1	-1	-3	-5	-5	1	0	-1	0	-2	-3	0	-1	1	-1	-2	-2	-1	-1	-3	2
1987.0601.6E00.58C0.61ED.351D	SS-24-2	0	658	97	-1.7	1	-3	-2	-4	-9	2	1	-2	-5	-3	-2	-5	-1	-1	-3	-2	-2	-3	-2	-5	-1	0	-2	-2	-2	-1	-3	-3	-1	0	-2	-1	0	0	-2	0	0	-2	-2	-1	-3	-4	-2	1
203774257	SS-24-2	1	659	0	-1.75	1	-1	0	-4	-4	-2	-1	-1	-2	-1	0	-2	-1	0	-2	-2	-3	-4	0	-8	-3	-2	1	-2	0	-2	-3	-1	-1	0	-1	-1	-2	-7	-4	-3	2	-2	-3	-3	-5	-2	2	1
203774257	SS-24-2	0	660	0	-6.21	5	-4	-4	-7	-5	-4	-4	-6	-9	-9	-9	-3	-4	-5	-5	-8	-9	-9	-7	-1	-4	-4	-5	-5	-6	-7	-13	-2	-7	-6	-5	-5	-5	-7	-18	-6	-4	-4	-7	-6	-9	-26	-7	-5
203774257	SS-24-2	1	661	95	-2.01	1	-8	-2	-2	-1	-9	-8	-2	-1	-1	3	0	-3	-5	-5	-2	-2	-2	-3	0	0	0	0	-1	-4	-2	-2	-3	0	-1	0	-1	0	-3	-6	-2	-1	0	0	-2	-4	-2	-2	0
203774257	SS-24-2	0	662	95	-3.12	3	-4	-4	-4	-5	-3	-4	-3	-6	-3	-7	-2	-2	-4	-3	-3	-5	-4	-2	1	-4	-1	-2	-3	-4	-5	-3	0	-2	-2	-2	-1	-4	-6	-11	-2	-1	-1	-2	-4	-12	-16	-9	-1
203774257	SS-24-2	1	663	349	-1.84	1	-2	-2	-2	-3	-2	-2	-4	-3	-3	-4	-3	2	-2	-1	-2	-3	-4	-4	-2	-2	-1	-3	-3	-2	-1	-3	0	0	-2	-2	-3	-2	-2	-6	-2	-1	0	-2	0	-2	-2	-1	-3
203774257	SS-24-2	0	664	349	-3.95	4	-6	-2	-4	-5	-6	-2	-2	-4	-3	-5	-2	-2	-2	-4	-5	-5	-4	-4	-4	-3	-3	-3	-3	-4	-3	-6	0	-6	-3	-2	-3	-4	-6	-14	-2	-3	-2	-2	-6	-8	-18	-12	-1
207990089	SS-24-2	1	665	0	0.59	0	3	2	2	1	0	0	2	0	1	1	0	0	1	1	1	1	1	2	1	-1	1	0	0	1	-2	-2	2	1	2	0	1	0	1	-4	4	2	0	0	0	0	-5	-3	1
207990089	SS-24-2	0	666	0	-5.46	5	0	-4	-2	-5	-2	-3	-3	-6	-1	-4	-11	-2	-5	-3	-2	-5	-6	-2	-7	-8	-5	-3	-2	-2	-6	-1	-31	-17	-6	-8	-2	-4	-7	-4	-32	-17	-2	-4	-3	-3	-5	-3	-10
207990089	SS-24-2	1	667	33	0.91	0	-1	0	2	5	3	1	1	1	3	0	0	1	3	2	1	2	1	1	2	-3	-1	1	0	0	1	-1	-2	-2	0	0	2	0	0	-2	2	1	2	0	0	1	-3	1	2
207990089	SS-24-2	0	668	33	-1.15	0	1	-2	-1	1	-2	-2	0	0	1	1	-1	0	-1	-1	-2	-2	-1	-1	-3	-1	-1	-1	-1	-1	-3	1	-13	-1	1	-2	-1	-1	-4	1	-9	-1	-2	0	-1	-3	-14	2	-2
1971.0104.12DD.99C8.800A.F145	SS-24-2	0	669	0	-5.12	5	-19	-8	-4	-4	-22	-2	-9	-5	-5	-3	-22	-6	-3	-3	-6	-8	-6	-6	-8	-13	-6	-4	-6	-7	-8	-10	-16	-13	-4	-3	-5	-5	-6	-7	-17	-5	-4	-3	-5	-7	-6	-7	-10
1971.0104.12DD.99C8.800A.F145	SS-24-2	0	669	0	-6.35		-8	-10	-17	-17	-4	0	-2	-19	-3	-5	-8	0	2	-1	-4	-4	-2	-4	-5	-7	-4	0	0	-3	-5	-4	-7	-7	-2	1	1	-2	-1	-5	-15	-4	0	-2	-1	-1	-1	-2	-5
1971.0104.12DD.99C8.800A.F145	SS-24-2	1	670	43	-2.59	2	-4	-3	-4	-1	0	-1	-6	-5	-2	-8	-3	-2	0	-2	-5	-5	-4	-5	-3	-2	-2	-2	-1	-1	-4	-4	0	-4	-3	-2	-2	-2	-3	-4	-7	-2	-2	-1	-1	-2	-3	-2	-6
1971.0104.12DD.99C8.800A.F145	SS-24-2	0	671	43	-4.04	4	-7	-1	-2	-4	-4	-1	-2	-7	-5	-4	-11	-3	-1	-2	-6	-8	-6	-5	-5	-7	-4	-3	-5	-5	-7	-6	-7	-5	-2	-1	-4	-6	-5	-8	-4	-3	-1	-2	-4	-6	-6	-5	-4
1971.0104.12DD.99C8.800A.F145	SS-24-2	1	672	132	-1.78	1	0	1	1	0	-2	2	1	-1	0	-2	0	-1	1	2	-3	-4	-2	-3	1	-2	1	0	0	-3	-4	-6	-1	-4	-2	-1	0	-1	-3	-2	-4	-4	-2	-2	-4	-3	-1	-1	-3
1971.0104.12DD.99C8.800A.F145	SS-24-2	0	673	132	-3.96	4	-5	-8	-5	-4	-1	-2	-4	-5	-5	-3	-2	-1	-1	-4	-7	-9	-6	-2	-6	-4	0	-3	-3	-4	-7	-7	-5	-5	-1	-4	-2	-6	-5	-9	-3	-3	-3	-2	-4	-6	-6	-7	-6
1971.0104.12DD.99C8.800A.F145	SS-24-2	1	674	309	-2	1	-1	1	-2	-1	0	0	-2	-2	-2	-1	0	-1	-2	-1	-3	-5	-7	-1	0	-2	-1	-1	-1	-3	-5	-5	-1	-1	-1	-2	-2	-2	-5	-3	-4	-3	-1	-2	-2	-3	-4	0	-4
1971.0104.12DD.99C8.800A.F145	SS-24-2	0	675	309	-2.87	3	-2	-1	0	1	-4	-1	-2	-2	-3	-3	-3	-3	-1	-4	-5	-7	-6	-4	-4	-3	-2	-2	-3	-5	-6	-5	-6	-2	-1	-2	-1	-5	-3	-6	-2	-2	0	-2	-6	-4	-5	-5	-2
1927261167	SS-24-2	1	676	0	-4.83	5	-7	-3	-11	-8	-12	-6	-5	-8	-7	-9	-12	-6	-3	-3	-4	-1	-1	-4	-9	-8	-3	-3	-6	-8	-4	-7	-10	-8	-2	0	-2	-2	-3	-4	-17	-1	-1	-3	-4	-2	-6	-5	-3
1927261167	SS-24-2	0	677	0	-5.13	5	-13	-13	-12	-15	-4	-5	-6	-9	-5	-15	-11	-5	-2	-5	-4	-4	-8	-12	-15	-11	-6	-2	-3	-5	-2	0	-20	-6	-6	-3	-3	-4	-4	0	-11	-4	-3	-5	-4	-2	-4	1	-8
1927261167	SS-24-2	1	678	132	-2.39	2	-5	-13	-4	-4	-13	-3	-5	-2	1	-1	-15	-3	0	-4	-1	0	1	0	-6	-9	-3	-1	0	-1	0	0	-16	-9	-2	-2	0	0	0	-1	-13	-3	0	-2	-4	2	-1	1	-8
1927261167	SS-24-2	0	679	132	-4.25	5	-7	-8	-7	-10	-9	-5	-6	-5	-19	-10	-7	0	-2	-5	-2	-6	-4	-4	-10	-8	-2	-1	-1	-1	-5	-6	-21	-4	-2	-1	0	-1	-4	-2	-8	-6	-2	-2	-5	-4	-8	-1	-8
1927261167	SS-24-2	1	680	399	-1.47	0	-10	-5	-4	-2	0	0	-2	-2	1	1	-10	-3	1	2	0	0	1	-1	-18	-13	0	1	1	0	2	1	-14	-7	0	1	1	0	0	0	-2	1	0	-2	-1	-2	-3	-4	-8
1927261167	SS-24-2	0	681	399	-3.03	3	-10	-8	-8	-8	-9	-3	-4	-7	-5	-5	-6	-3	-1	-1	-3	-3	-7	-3	-4	-5	-3	0	-1	-3	-1	-5	-9	-3	-2	-1	-1	0	-1	-2	-9	0	0	0	-3	0	-3	-2	1
1929606135	SS-24-2	1	682	0	-0.29	0	-2	-2	1	1	-1	0	1	-4	-1	-2	0	0	3	0	-1	1	1	-3	1	0	0	0	-1	-1	0	-1	-3	1	1	0	-1	0	2	-2	-1	0	-1	-1	-1	1	-2	0	0
1929606135	SS-24-2	0	683	0	-1.37	0	-5	-2	-3	0	-8	-1	-1	-1	-1	0	-4	-3	-2	0	-1	-1	1	-1	-2	-2	-1	-2	-1	0	-1	-2	-3	-2	-2	0	-1	0	-1	1	-2	-3	-1	0	-2	-1	1	0	-3
1625443904	SS-24-2	1	684	0	-0.91	0	0	1	1	3	3	-1	-1	-1	1	-1	1	-1	0	-1	-1	0	-1	-4	2	1	0	1	-3	-3	-1	-2	1	1	1	0	-3	0	-1	-7	0	-1	1	-4	-2	0	-2	-3	1
1625443904	SS-24-2	0	685	0	-1.02	0	0	-1	0	0	-2	-4	-4	-2	-1	0	1	0	-2	-3	-1	-2	-2	-3	1	-1	0	-2	1	-1	-1	-4	-1	-1	1	1	4	-2	-1	-2	0	-1	0	-1	-2	-2	-2	-2	1
1825009239	SS-24-2	1	686	0	-6.78	5	-7	-9	-11	-5	-6	-7	-6	-6	-6	-5	-7	-4	-6	-11	-7	-4	-8	-8	-7	-8	-7	-9	-27	-6	-6	-11	-12	-5	-4	-6	-6	-6	-9	-13	-2	-3	-2	-4	-5	-7	-7	-7	-4
1825009239	SS-24-2	0	687	0	-12.24	5	-13	-29	-18	-30	-19	-6	-12	-16	-19	-32	-17	-15	-9	-13	-10	-11	-21	-32	-19	-14	-6	-5	-18	-19	-17	-33	-24	-15	-7	-8	-10	-11	-11	-27	-9	-7	-6	-8	-9	-8	-5	-10	-7
1825009239	SS-24-2	1	688	20	-7.41	5	-3	-9	-6	-7	-2	-8	-6	-11	-9	-8	-5	-5	-11	-11	-7	-8	-16	-12	-1	-4	-6	-11	-14	-13	-8	-10	-3	-4	-6	-8	-11	-10	-8	-8	-3	-5	-5	-6	-7	-7	-2	-6	-5
1825009239	SS-24-2	0	689	20	-11.97	5	-31	-31	-31	-30	-14	-9	-8	-11	-6	-9	-12	-8	-16	-14	-12	-7	-9	-32	-8	-6	-8	-10	-13	-16	-14	-33	-4	-7	-8	-10	-12	-15	-15	-33	-10	-8	-10	-9	-12	-10	-9	-23	-6
1825009239	SS-24-2	1	690	29	-9.49	5	-8	-12	-17	-15	-10	-10	-6	-15	-16	-10	-5	-9	-9	-10	-5	-10	-19	-9	-5	-8	-7	-13	-22	-18	-10	-25	-8	-8	-6	-10	-15	-16	-11	-11	-4	-4	-6	-6	-7	-9	-8	-7	-6
1825009239	SS-24-2	0	691	29	-14.82	5	-31	-31	-31	-30	-32	-28	-17	-17	-12	-29	-23	-21	-16	-12	-17	-11	-19	-32	-19	-13	-9	-21	-21	-19	-11	-33	-10	-5	-6	-9	-9	-20	-22	-33	-12	-6	-7	-8	-9	-8	-10	-21	-7
1825009239	SS-24-2	1	692	77	-5.75	5	-4	-2	-4	-4	-1	-4	-4	-7	-6	-6	-2	-6	-6	-7	-6	-6	-11	-7	-2	-2	-3	-9	-13	-9	-7	-8	-3	-5	-5	-9	-10	-9	-7	-4	-2	-4	-4	-6	-5	-8	-3	-7	-6
1825009239	SS-24-2	0	693	77	-11.4	5	-31	-18	-23	-30	-11	-12	-10	-16	-13	-17	-12	-4	-8	-11	-11	-10	-13	-32	-15	-9	-6	-8	-13	-16	-16	-33	-5	-7	-6	-9	-9	-29	-13	-33	-9	-7	-7	-8	-7	-7	-20	-12	-7
1965.0526.F032.27A4.0889.29DD	SS-24-2	1	694	0	-0.78	0	0	-1	-1	1	0	-1	-3	-4	-2	0	-4	-3	0	1	-1	0	-1	-2	-7	0	-1	0	0	-1	-1	-2	-5	-1	1	0	0	0	-1	0	-1	0	0	0	1	-1	-2	1	0
1965.0526.F032.27A4.0889.29DD	SS-24-2	0	695	0	-5.96	5	-2	-1	-4	-3	-5	-3	-2	-3	-1	-4	-4	-4	-3	-3	-2	-2	-3	-5	-2	-2	-2	-3	-2	-2	-4	-2	-13	-22	-10	-6	-3	-3	-6	-2	-14	-10	-7	-8	-6	-8	-9	-8	-9
1965.0526.F032.27A4.0889.29DD	SS-24-2	1	696	87	-0.25	0	-1	-2	-2	-2	1	0	-3	-4	-2	0	2	-1	-1	-1	0	0	1	-1	-3	-1	0	-1	0	-2	0	-1	1	0	1	-1	-1	-1	0	1	2	0	0	0	0	1	-3	0	1
1965.0526.F032.27A4.0889.29DD	SS-24-2	0	697	87	-4.01	4	-2	-3	-6	-4	-2	-2	-4	-5	-4	-2	0	-3	-3	-4	-6	-5	-1	-4	-3	-3	-2	-3	-2	-4	-3	-5	-12	-6	-5	-2	-2	-1	-3	-5	-7	-5	-4	-4	-3	-6	-5	-6	-5
1965.0526.F032.27A4.0889.29DD	SS-24-2	1	698	178	-0.55	0	-2	2	0	-1	0	0	-2	-1	0	-1	-1	-1	1	-1	-1	1	-1	-1	-1	-2	1	-1	-1	-3	-1	-1	0	-3	0	0	-1	-2	-2	3	-1	-2	0	0	-1	-3	0	1	-1
1965.0526.F032.27A4.0889.29DD	SS-24-2	0	699	178	-5.05	5	-3	-5	-7	-3	-5	-4	-2	-4	-4	-8	-2	-6	-3	-3	-4	-4	-4	-7	-4	-3	-4	-4	-3	-3	-4	-4	-15	-10	-5	-4	-4	-6	-4	-4	-9	-7	-6	-4	-3	-6	-4	-5	-6
1965.0526.F032.27A4.0889.29DD	SS-24-2	1	700	248	-0.89	0	-2	-1	0	-2	-2	-2	-3	-1	0	-1	-1	-1	1	-1	-1	-1	-1	1	-7	-3	-2	-1	-2	-3	-2	0	-3	-1	-2	-1	-1	0	-2	1	-4	-1	0	0	-1	-1	3	0	1
1965.0526.F032.27A4.0889.29DD	SS-24-2	0	701	248	-4.09	4	-3	-4	-4	-2	-3	-3	-5	-4	-3	-4	-4	-3	-5	-3	-3	-2	-3	-3	-2	-2	-3	-3	-2	-3	-4	-2	-6	-4	-4	-3	-3	-3	-4	-2	-17	-5	-5	-4	-3	-5	-3	-3	-3
1965.0526.F032.27A4.0889.29DD	SS-24-2	1	702	346	-1.19	0	0	-1	-3	-3	-1	-1	-2	-2	-2	-1	-1	-1	0	-2	-2	-1	-2	-3	-1	-4	0	-2	-2	-1	0	-4	-1	-4	-2	-1	-2	0	-1	-1	-2	-1	0	-1	-2	-3	0	0	0
1965.0526.F032.27A4.0889.29DD	SS-24-2	0	703	346	-3.91	4	-1	-4	-2	-4	-2	-2	-2	-3	-4	-3	-3	-2	-4	-2	-3	-4	-4	-3	-2	-3	-3	-2	-3	-1	-3	-3	-4	-5	-3	-5	-3	-2	-5	-1	-4	-4	-6	-5	-4	-6	-5	-3	-11
NA	SS-30-2	1	704	0	0.08	NA	1	2	2	2	-3	0	-1	-1	1	1	-1	1	0	-2	-3	-4	-2	0	3	0	1	0	0	1	-1	1	2	0	3	2	0	1	-1	0	0	0	0	0	-1	1	1	0	0
NA	SS-30-2	0	705	0	-0.92	NA	-2	-1	-3	2	1	-2	0	-1	2	1	-1	0	0	-1	1	-2	-2	0	1	0	-1	-1	0	0	-3	-2	1	0	1	0	1	-1	0	-2	-3	-2	0	-1	-2	-1	-6	-3	-3
1722151061	SS-24-2	1	706	0	-1.83	1	-1	-1	-1	-3	-1	-2	-1	-6	-2	-1	-3	-2	-1	-2	-1	-3	-1	-3	-4	-3	-2	-1	0	-1	-1	-4	-2	-2	-1	-1	-2	-1	-2	-10	-3	-4	-1	-2	0	0	-4	-6	-3
1722151061	SS-24-2	0	707	0	-2.14	2	-3	-2	-1	-2	-3	-4	-2	-2	-1	-4	-3	-2	-2	-1	-3	-3	-3	-4	-5	-1	-1	-2	0	0	-2	-4	1	0	-3	-1	-2	-1	-2	-11	-4	-4	-1	-3	-3	-2	-2	-5	-2
1722151061	SS-24-2	1	708	25	-2.03	1	-3	-2	-3	-7	-2	-1	-2	-3	-3	-1	-5	-3	-2	-2	-3	-2	-1	-3	-6	-4	-3	-1	-1	-1	-4	-5	-2	-3	-3	-2	-5	-2	-2	-5	-2	-2	0	-2	-1	1	-4	-8	1
1722151061	SS-24-2	0	709	25	-3.17	3	-2	-2	-1	-3	-4	-1	-3	-4	-2	-3	-4	-2	-3	-4	-5	-5	-4	-9	-5	-3	-2	-4	-4	-2	-5	-4	-2	-3	-3	-2	-2	-4	-3	-6	-3	-3	-2	-2	-4	-4	-4	-5	-3
1964.1014.F035.EEE8.F356.66FB	SS-24-2	1	710	0	0.1	0	-3	-5	0	1	0	2	0	0	1	-1	-2	1	1	1	1	-1	-2	-1	-5	-1	0	1	0	-1	-2	-1	-3	-3	1	2	1	0	-1	-3	-5	3	3	1	1	-1	-1	-1	0
1964.1014.F035.EEE8.F356.66FB	SS-24-2	0	711	0	-4.38	5	-6	-6	-3	-5	-5	-3	-2	-2	-1	-2	-5	-3	-2	-2	-3	-4	-4	-4	-11	-2	-1	-5	-2	-2	-4	-3	-10	-19	-13	-3	-4	-2	-3	-3	-12	-2	-3	-5	-5	-7	-7	-1	-8
1964.1014.F035.EEE8.F356.66FB	SS-24-2	1	712	48	2.14	0	2	1	2	-1	3	2	3	2	2	4	3	4	3	2	3	3	2	2	0	2	3	3	2	4	1	2	-2	2	2	3	2	3	3	3	3	3	4	2	2	0	1	1	1
1964.1014.F035.EEE8.F356.66FB	SS-24-2	0	713	48	-0.5	0	3	-3	-3	4	2	3	1	1	1	3	4	1	2	2	-1	-2	-1	3	0	-3	1	1	2	0	0	-1	-21	-27	-2	1	0	1	0	1	-11	-1	2	-1	0	-3	-3	0	3
1964.1014.F035.EEE8.F356.66FB	SS-24-2	1	714	133	2.02	0	0	1	4	3	-1	1	1	4	2	2	3	3	3	3	3	2	3	0	0	1	1	2	2	2	1	4	1	2	3	2	3	1	3	3	-1	2	3	1	1	1	1	3	4
1964.1014.F035.EEE8.F356.66FB	SS-24-2	0	715	133	-0.37	0	-1	0	-3	-1	2	1	1	0	1	0	2	2	3	0	-1	-1	0	-1	0	1	3	1	0	-2	-5	0	-4	-6	-2	1	1	0	-1	0	-3	-3	0	0	-3	-4	-3	1	-4
1964.1014.F035.EEE8.F356.66FB	SS-24-2	1	716	265	2.2	0	5	-3	4	4	2	2	2	2	3	2	4	2	3	4	2	3	0	2	0	0	3	2	2	2	3	1	-3	1	3	2	3	2	2	2	1	2	3	2	2	1	-1	2	2
1964.1014.F035.EEE8.F356.66FB	SS-24-2	0	717	265	-0.52	0	3	3	-1	-1	3	3	3	1	1	0	-1	3	2	-1	-1	-1	0	-4	-2	0	1	1	0	1	-1	-1	-14	-11	0	0	0	1	0	1	-5	2	1	0	-2	-3	-3	-1	-1
1966.0702.4828.6216.4147.AD12	SS-24-2	1	718	0	-3.32	3	-1	-4	0	-1	-1	-5	-8	-4	-1	-2	-2	-3	-4	-2	-4	-4	-2	-2	-30	-3	-3	-2	-2	-5	-18	-4	-17	-3	-3	-1	-2	-1	-18	-8	0	-2	-2	-1	-2	-3	-5	0	-3
1966.0702.4828.6216.4147.AD12	SS-24-2	0	719	0	-1.75	1	-1	-2	-2	0	0	-1	-2	-2	0	0	-2	-2	-1	0	-1	-4	-1	-1	-8	-4	-1	-2	-2	0	-4	2	-12	-5	-4	-1	-4	-2	-8	-3	-3	-2	0	-2	-1	-1	-6	0	-3
1984.0818.F1B4.7679.076F.5D7A	SS-24-2	1	720	0	0.69	0	1	1	-1	0	-1	1	1	-1	1	-1	-2	0	1	0	0	-1	1	1	4	1	0	1	2	1	0	2	-2	1	0	0	0	1	2	0	0	0	3	0	2	2	2	3	0
1984.0818.F1B4.7679.076F.5D7A	SS-24-2	0	721	0	-2.72	3	-4	-5	-4	-3	-3	-4	-6	-6	-4	-5	-1	0	-2	-4	-4	-5	-2	-3	-1	-3	-2	-2	-3	-3	-4	0	-31	-5	-4	-3	-3	-2	-2	2	-7	-6	-3	-3	0	-2	-2	1	-2
1984.0818.F1B4.7679.076F.5D7A	SS-24-2	1	722	236	-0.13	0	0	2	2	0	-2	1	0	0	1	-3	0	-1	1	0	1	-2	0	0	0	0	-1	-1	1	1	-1	1	0	-1	0	-2	-2	0	2	1	1	-1	-1	-2	0	1	-1	1	0
1984.0818.F1B4.7679.076F.5D7A	SS-24-2	0	723	236	-2.05	1	-1	-3	-4	-4	-2	-3	-4	-5	-6	-6	-1	-1	-1	-1	-3	-5	-5	-4	0	0	0	-2	-2	-1	-2	1	-13	-4	-3	-3	-3	0	-3	-1	-6	-6	-3	-2	0	-1	0	0	-3
1984.0818.F1B4.7679.076F.5D7A	SS-24-2	1	724	310	-0.83	0	0	-2	0	0	-1	-2	-3	-3	-2	-3	0	3	0	-2	-1	-4	-2	-2	2	0	2	0	-2	-2	-2	0	1	-2	-2	-2	-2	0	0	-1	-1	-1	0	0	-1	0	0	0	1
1984.0818.F1B4.7679.076F.5D7A	SS-24-2	0	725	310	-1.86	1	-2	-2	-3	-3	-1	-2	-2	-2	-4	-5	0	-2	-2	-2	-3	-4	-5	-4	0	0	-1	0	-2	-3	-4	-3	-11	-3	-2	-2	-3	-2	-2	-1	-4	-5	-3	-2	0	-2	-2	-1	-1
1984.0818.F1B4.7679.076F.5D7A	SS-24-2	1	726	380	0.15	0	2	3	-1	2	-1	0	1	-1	0	-1	-2	2	1	0	1	-1	0	-2	0	1	0	0	-1	0	0	0	0	2	0	0	-1	0	1	0	1	2	1	0	0	0	-2	1	7
1984.0818.F1B4.7679.076F.5D7A	SS-24-2	0	727	380	-2.31	2	-2	-5	-4	-1	-1	-2	-4	-5	-5	-6	1	-1	-1	-2	-4	-5	-3	-4	-2	0	-1	-2	-2	-3	-5	-2	-3	-2	-5	-4	-2	-2	-2	-2	-5	-1	-2	-3	-2	-2	-1	-1	-2
206777560	SS-24-2	1	728	0	-5.7	5	1	-8	-13	-31	-3	-1	-8	-6	-2	-7	-9	-5	-2	-7	-7	-4	-5	-5	-16	-6	-9	-3	-8	-7	-6	-8	-17	-6	-6	-3	-5	-3	-6	-13	-6	-1	-2	-8	-4	-3	-3	-8	-1
206777560	SS-24-2	0	729	0	-10.36	5	-11	-21	-29	-26	-9	-5	-8	-28	-15	-20	-17	-7	-5	-7	-21	-11	-18	-7	-15	-9	-8	-4	-7	-9	-5	-13	-12	-23	-9	-16	-6	-7	-10	-3	-11	-7	-4	-9	-7	-6	-4	-5	-11
206777560	SS-24-2	1	730	334	-5.91	5	-12	-8	-3	-10	-10	-6	-5	-5	-4	-7	-5	-4	-4	-7	-8	-6	-8	-7	-7	-4	-7	-5	-6	-5	-6	-3	-6	-4	-6	-5	-6	-5	-9	-5	-7	-4	-3	-8	-7	-6	-9	-5	-4
206777560	SS-24-2	0	731	334	-2.91	3	0	-4	-6	-3	-2	-1	-6	-6	-3	-2	2	-1	-2	-7	-7	-3	-1	-2	-3	-1	-4	-3	-6	-5	-4	2	-6	0	-3	-4	-4	-4	0	-5	-1	-3	-2	-2	-5	-1	-4	-1	-1
1969.0113.C43F.2BB8.09BF.B58F	SS-24-2	1	732	0	-3.35	3	-10	-10	-6	-5	-8	-5	-5	-1	-6	-5	-6	-3	-5	-4	0	-5	-10	-8	-9	-5	-2	-1	-1	0	-1	-2	-5	-1	-2	-5	-1	0	0	2	-10	-2	-9	-5	-1	-1	-3	2	-4
1969.0113.C43F.2BB8.09BF.B58F	SS-24-2	0	733	0	-3.75	4	-10	-3	-9	-13	-10	-5	-3	-4	-4	-8	-11	-6	-2	-2	-4	-5	-1	-16	-12	-5	-1	-1	-2	-2	-1	-1	-9	-6	-3	0	-1	1	0	-9	-14	-3	-1	-3	-2	0	-3	-5	-8
1969.0113.C43F.2BB8.09BF.B58F	SS-24-2	1	734	26	-5.46	5	-22	-11	-13	-20	-32	-6	-8	-3	-5	-5	-10	-6	-1	-4	-2	-4	-4	-5	-30	-8	-6	-2	-1	-1	-2	-7	-22	-21	-6	0	-3	1	0	-2	-27	-5	-2	0	-1	0	-3	0	-11
1969.0113.C43F.2BB8.09BF.B58F	SS-24-2	0	735	26	-7.21	5	-31	-4	-25	-26	-23	-5	-4	-15	-7	-17	-12	-3	-2	-3	-4	-1	-5	-19	-12	-11	-4	-1	-1	-1	-1	-14	-15	-8	-2	-3	-3	-1	-3	-11	-11	-2	-3	-4	-4	-1	-5	-5	-6
1969.0113.C43F.2BB8.09BF.B58F	SS-24-2	1	736	68	-2.98	3	-12	-4	-1	-5	-26	-4	-7	-3	-1	-1	-7	-4	-1	-1	-2	-4	-1	1	-4	-8	-3	-4	-2	0	-2	0	-3	-6	-5	-2	0	0	0	3	-11	-3	1	-2	-3	-1	0	1	-10
1969.0113.C43F.2BB8.09BF.B58F	SS-24-2	0	737	68	-0.19	0	-1	-4	-3	-4	0	0	-1	-7	0	-3	0	-1	0	0	-1	-1	1	0	-2	-1	1	0	1	2	0	1	0	0	2	1	1	1	-3	-1	-1	1	2	-1	1	0	0	1	-1
1969.0113.C43F.2BB8.09BF.B58F	SS-24-2	1	738	127	-0.77	0	-2	-1	-1	2	-1	0	0	-4	-2	-6	-2	0	0	-3	-1	-2	1	-1	1	0	-1	0	0	1	-2	0	-4	-2	0	-3	0	1	0	-1	-6	-1	0	0	-1	0	-1	0	-3
1969.0113.C43F.2BB8.09BF.B58F	SS-24-2	0	739	127	-1.37	0	-6	-2	-5	-3	-2	-4	-3	-4	-2	-2	-4	-1	-2	-1	-1	-3	1	0	-4	-3	0	-2	-1	0	-2	3	-1	-2	0	0	1	-1	-1	2	-2	-3	0	-1	-2	0	-1	1	-4
1969.0113.C43F.2BB8.09BF.B58F	SS-24-2	1	740	215	-3.11	3	-10	-3	-9	-8	-11	-4	-4	-1	-4	0	-14	-2	-1	0	-1	-2	-1	-2	-1	-6	-1	-1	0	0	0	1	-2	-5	-2	-1	-1	0	-1	2	-8	-1	-2	-6	-1	-1	-1	1	-8
1969.0113.C43F.2BB8.09BF.B58F	SS-24-2	0	741	215	-4.72	5	-10	-11	-13	-19	-9	-7	-6	-5	-4	-2	-18	-4	-3	-3	-2	-2	-1	-6	-10	-7	-4	-3	-3	0	-1	-7	-7	-4	-4	-5	-2	-1	0	-5	-8	-5	-2	-1	0	-3	-4	-7	-13
1969.0113.C43F.2BB8.09BF.B58F	SS-24-2	1	742	342	-2.13	2	-4	-3	-3	-2	-2	-5	-6	-3	-5	1	-4	-1	1	-1	-1	-1	-7	-7	-7	-17	-5	1	-1	-3	-1	1	-12	-4	0	-1	0	0	0	-1	-3	0	-1	-1	0	0	0	0	-2
1969.0113.C43F.2BB8.09BF.B58F	SS-24-2	0	743	342	-0.9	0	-2	-5	-5	0	-2	-2	-4	-4	1	-1	-6	-1	0	0	0	1	1	-1	-9	-8	-3	-1	1	1	-2	0	-8	-3	-1	0	0	0	1	1	-7	0	1	0	0	2	-4	2	-1
1956.1111.4B6D.905A.31DA.75B1	SS-24-2	1	744	0	-3.47	3	-11	-7	-6	-7	-3	-3	-8	-3	-1	-6	-6	-4	-1	-7	-5	-1	-1	-7	0	-2	-5	-4	-2	-2	-4	-6	-11	-6	-4	-4	-3	-4	-2	-4	-8	-4	-1	0	-4	-3	-5	-4	-5
1956.1111.4B6D.905A.31DA.75B1	SS-24-2	0	745	0	-4.29	5	-9	-4	-11	-9	-4	-3	-3	-6	-5	-14	-5	-1	-1	-3	-5	-7	-1	-3	-8	-5	-3	-2	-3	-4	-3	-3	-12	-8	-5	-3	-3	-3	-2	-3	-6	-6	-2	-4	-6	-5	-7	-6	-7
1956.1111.4B6D.905A.31DA.75B1	SS-24-2	1	746	43	-2.66	3	-2	-3	-3	-4	-4	-3	-5	-4	-4	-3	-2	-3	-5	-3	-4	-3	-3	-2	-2	-3	-4	-4	-4	-1	0	-3	-4	-3	-3	-2	-3	-2	0	1	-2	-3	-2	-4	-3	0	-3	-1	-2
1956.1111.4B6D.905A.31DA.75B1	SS-24-2	0	747	43	-3.27	3	-7	-5	-5	-3	-3	-4	0	-5	-1	-4	-3	-4	-2	-3	-5	-3	-3	-3	-5	-3	-3	-5	-3	-3	-5	-5	-6	-2	-2	-3	-3	-1	-3	-5	-6	-3	-2	-3	-4	-2	-18	-8	-5
1956.1111.4B6D.905A.31DA.75B1	SS-24-2	1	748	394	-0.33	0	1	-1	-1	-1	1	1	0	0	3	1	-1	0	1	0	0	0	0	-3	-1	-2	-1	0	0	-1	1	-4	1	-1	-1	1	-1	0	2	-2	-1	-1	0	-1	-2	-2	-1	1	-1
1956.1111.4B6D.905A.31DA.75B1	SS-24-2	0	749	394	-2.14	2	-1	0	-2	0	-1	-1	-3	-5	-2	-4	-3	-1	0	-2	-3	-3	-5	-3	-3	-3	0	-1	-3	-3	-3	-5	-1	-2	-1	-1	-3	-3	-4	-4	-2	-1	0	-3	-4	-3	-20	-3	-1
NA	SS-30-2	1	750	0	-12.21	NA	-20	-16	-5	-5	-24	-30	-20	-6	-9	-6	-32	-18	-22	-9	-9	-9	-11	-7	-31	-19	-34	-9	-11	-6	-7	-8	-14	-14	-14	-8	-10	-7	-9	-26	-16	-8	-9	-9	-12	-10	-14	-7	-8
NA	SS-30-2	0	751	0	-5.39	NA	-5	-5	-5	-1	-4	-3	-5	-6	-2	-6	-8	-4	-5	-8	-5	-3	-8	-7	-9	-6	-7	-6	-5	-3	-2	-7	-6	-7	-5	-4	-4	-4	-8	-6	-8	-4	-4	-8	-6	-6	-8	-5	-2
1991.0217.9D1C.60AF.CEB7.CF39	FP-24-2	1	752	488	-21.25	5	-18	-18	-29	-26	-34	-34	-13	-34	-17	-15	-27	-10	-12	-25	-27	-16	-9	-11	-33	-34	-36	-36	-37	-13	-9	-9	-33	-35	-36	-37	-35	-8	-9	-13	-35	-36	-13	-16	-5	-7	-9	-7	-35
1991.0217.9D1C.60AF.CEB7.CF39	FP-24-2	0	753	488	-12.92	5	-11	-23	-23	-20	-33	-14	-6	-23	-12	-4	-21	-9	-10	-4	-8	-5	-10	-3	-24	-21	-15	-7	-8	-12	-6	-10	-33	-25	-13	-29	-9	-6	-1	-11	-18	-34	-11	-18	-9	-3	-7	-5	-29
1991.0217.9D1C.60AF.CEB7.CF39	SS-24-2	1	754	852	-22.16	5	-33	-31	-25	-20	-34	-34	-27	-13	-10	-8	-34	-35	-36	-28	-14	-11	-9	-5	-32	-34	-36	-37	-37	-13	-8	-13	-32	-34	-36	-37	-37	-8	-7	-10	-34	-35	-25	-24	-6	-5	-8	-7	-34
1991.0217.9D1C.60AF.CEB7.CF39	SS-24-2	0	755	852	-8.75	5	-15	-10	-23	-14	-14	-9	-4	-17	-6	-9	-21	-5	-9	-4	-7	-4	-2	-5	-32	-34	-8	-9	-4	-4	-6	-5	-29	-23	-15	-10	-5	-4	-5	-8	-21	-21	-9	-6	-5	-3	-7	-7	-4
1813513253	SS-24-2	1	758	0	-5.61	5	-14	-7	-10	-5	-12	-8	-8	-6	-5	-5	-12	-4	-5	-5	-5	-6	-14	-13	-9	-5	-5	-5	-6	-3	-4	-26	-10	-6	-4	-3	-5	-2	-5	-20	-7	-4	-1	-3	-3	-3	-7	-5	-3
1813513253	SS-24-2	0	759	0	-4.37	5	-9	-6	-6	-5	-4	-5	-5	-9	-4	-3	-5	-5	-3	-5	-5	-9	-5	-4	-7	-3	-1	-2	-2	-3	-5	-13	-11	-7	-2	-3	-2	-1	-4	-18	-7	-2	-3	-3	-2	-2	-13	-8	-7
1813513253	SS-24-2	1	760	13	-4.94	5	-11	-11	-6	-5	-7	-8	-6	-5	-4	-8	-11	-6	-4	-2	-3	-4	-14	-10	-12	-6	-1	-2	-2	-2	-7	-30	-2	-2	-2	-3	-1	-2	-3	-27	-11	0	-3	-1	0	-4	-8	-6	-1
1813513253	SS-24-2	0	761	13	-6.16	5	-17	-12	-7	-7	-15	-7	-19	-5	-5	-4	-13	-9	-7	-4	-3	-8	-9	-5	-10	-5	-5	-2	-2	-4	-8	-14	-10	-9	-3	-2	-2	-1	-6	-24	-12	-5	-3	-3	-4	-8	-13	-12	-2
1813513253	SS-24-2	1	762	36	-2.32	2	-2	-4	-9	-5	0	-2	-4	-5	-3	-5	-2	-2	0	-3	-2	-2	-4	-3	-3	-1	-2	-2	-3	-3	-4	-9	-3	1	1	0	-1	-3	-2	-20	-1	-1	1	0	-2	-2	-7	-4	-1
1813513253	SS-24-2	0	763	36	-4.35	5	-6	-6	-9	-10	-11	-6	-7	-4	-5	-4	-2	-6	-4	-7	-4	-4	-7	-3	-23	-6	-4	-2	-3	-4	-16	-5	-12	-11	-1	-3	-3	-2	-3	-7	-3	-1	-2	-2	-2	-3	-3	-4	-2
1813513253	SS-24-2	1	764	127	-2.57	2	-6	-9	-6	-7	-4	-4	-4	-4	-5	-4	-3	-4	-3	-4	-2	-2	-5	-4	-3	-3	-3	-1	-3	-3	-3	-10	-2	0	0	-2	-2	-2	-3	-7	-3	-2	-1	-1	-3	-2	-2	-2	0
1813513253	SS-24-2	0	765	127	-1.66	0	-5	0	-3	0	0	-3	-3	-3	-2	0	-4	-1	-4	-5	-2	-3	-4	-1	-2	0	0	-1	-1	-1	-6	-2	-3	-1	0	-2	2	-2	-2	-6	1	-1	-2	-1	-1	-2	-4	-2	-3
1813513253	SS-24-2	1	766	309	-2.18	2	-4	-4	-3	-5	-2	-4	-4	-3	-2	-3	-1	-1	-1	-3	-3	-3	-3	-3	-3	0	0	-2	-3	-3	-3	-8	-3	-4	-1	-1	-2	-1	-3	-23	-3	1	0	-1	-2	-2	-2	-2	-1
1813513253	SS-24-2	0	767	309	-2.26	2	-3	-5	-3	-5	-2	-3	-2	-5	-3	-2	1	-2	-1	-2	-3	-3	-3	-2	1	-3	-2	-2	-1	-2	-6	-2	-2	-2	-1	-4	-2	-3	-3	-2	-3	-1	-1	-5	-2	-1	-2	0	-3
1813513253	SS-24-2	1	768	331	-4.09	4	-10	-6	-5	-6	-5	-5	-5	-5	-5	-7	-4	-3	-3	-5	-6	-6	-6	-3	-6	-4	-2	-4	-5	-3	-6	-8	-8	-5	-3	-4	-4	-3	-4	-6	-8	-5	-3	-2	-2	-2	-4	-3	-3
1813513253	SS-24-2	0	769	331	-4.12	4	-4	-4	-4	-3	-5	-4	-4	-6	-4	-3	-4	-4	-4	-6	-5	-5	-3	-4	-3	-2	-2	-4	-4	-4	-15	-4	-3	-3	-3	-4	-6	-4	-3	-3	-4	-3	-4	-4	-4	-4	-4	-5	-6
1813513253	SS-24-2	1	770	369	-3.23	3	-8	-5	-6	-6	-5	-3	-7	-8	-5	-6	-4	-4	-1	-4	-4	-3	-4	-5	-1	-5	-3	-3	-4	-4	-6	-10	-2	-3	-3	-3	-1	-3	-4	-6	-3	-2	-1	0	-2	-1	-3	-6	-3
1813513253	SS-24-2	0	771	369	-2.77	3	-4	-5	-2	-2	-4	-2	-4	-3	0	1	-6	-3	-2	-3	-3	-4	-3	-3	-3	-3	-2	-1	-3	-4	-9	-2	-2	-4	-1	-3	-2	-3	-3	-3	0	-1	-1	-4	-2	-2	-1	-2	-1
1922604939	SS-24-2	1	772	0	-0.46	0	-2	-1	-1	2	-1	-1	0	-4	0	1	-1	0	0	-3	1	0	1	1	-4	-3	-1	-1	-1	0	0	3	-2	-3	1	1	-1	1	0	1	-3	-1	0	-1	-1	0	0	0	-1
1922604939	SS-24-2	0	773	0	-7.31	5	-10	-8	-7	-6	-8	-5	-8	-9	-6	-10	-10	-7	-4	-6	-6	-7	-8	-7	-9	-10	-7	-7	-8	-6	-10	-8	-10	-10	-7	-7	-7	-7	-8	-6	-11	-5	-5	-8	-7	-5	-8	-7	-7
1922604939	SS-24-2	1	774	167	-6.61	5	-12	-9	-9	-8	-7	-9	-7	-10	-6	-5	-6	-9	-10	-7	-9	-7	-9	-5	-5	-6	-6	-7	-5	-7	-6	-6	-6	-5	-5	-10	-9	-7	-5	-4	-3	-8	-8	-7	-7	-7	-5	-5	-9
1922604939	SS-24-2	0	775	167	-13.71	5	-21	-15	-13	-13	-15	-8	-13	-14	-13	-13	-19	-5	-4	-11	-11	-8	-12	-12	-17	-19	-16	-4	-18	-16	-16	-10	-16	-19	-17	-19	-15	-14	-16	-9	-19	-9	-7	-17	-18	-7	-7	-12	-17
NA	SS-30-2	1	756	0	-2.33	NA	-5	-6	-4	-7	-4	-2	-5	-5	-7	-4	-13	-4	-1	-1	-3	-4	-5	-7	-1	-3	-1	-1	-1	-1	-3	-6	-1	0	-2	-1	0	1	-2	4	-6	0	0	-1	-1	-1	-9	0	-9
NA	SS-30-2	0	757	0	-3.41	NA	-5	-11	-2	-2	-9	-9	-7	-4	-2	-3	-10	-11	-7	-2	-3	-1	-3	-1	-11	-4	-7	-4	-1	-2	-1	3	-5	-5	-4	-2	-2	-2	-2	-2	-5	-3	-5	-2	-2	1	-1	-4	-2
1966.0706.CB9B.FB63.737A.EB70	SS-24-2	0	777	121	0.86	0	4	4	4	1	-5	-3	0	1	2	8	-6	0	1	0	2	3	4	6	1	0	0	1	-2	1	0	2	4	-2	0	3	3	3	3	1	-1	2	2	1	0	2	3	5	3
1966.0706.CB9B.FB63.737A.EB70	SS-24-2	1	778	324	4.04	0	2	0	3	5	2	4	1	0	-1	2	-2	4	4	5	4	4	3	-2	4	2	4	5	5	5	3	5	0	3	1	5	7	3	5	4	3	4	3	6	2	4	1	6	3
1966.0706.CB9B.FB63.737A.EB70	SS-24-2	0	779	324	2.29	0	0	-4	1	0	10	4	-2	-2	2	11	7	3	10	2	1	1	0	2	4	0	2	3	1	1	1	5	2	-1	2	4	2	3	0	3	4	2	3	2	1	3	3	1	0
1966.0706.CB9B.FB63.737A.EB70	SS-24-2	1	776	121	2.85	0	2	3	1	-2	5	3	1	2	0	1	6	3	2	2	2	1	3	4	8	1	3	3	2	2	3	5	4	2	4	4	3	3	2	2	7	4	3	1	1	3	-1	1	7
1718883933	SS-24-2	1	780	0	0.14	0	-3	-4	-2	0	-1	-1	-1	-1	1	1	0	1	0	1	0	1	0	3	-1	0	2	0	0	0	2	-1	0	1	0	0	1	0	1	-2	0	1	1	1	0	0	-5	0	-1
1718883933	SS-24-2	0	781	0	0.08	0	-2	-2	-2	-1	-2	-1	-1	0	2	2	1	1	1	1	0	0	-1	-1	-5	-1	0	0	-1	-1	0	0	-2	-1	0	-1	-1	0	-2	-1	2	1	0	2	0	-1	-2	-1	1
1718883933	SS-24-2	1	782	49	0.52	0	-6	-2	0	0	0	0	-1	0	0	1	-1	0	2	0	0	2	-1	0	-1	-1	2	1	2	0	-1	0	1	0	2	3	2	2	1	-1	2	0	0	-1	1	1	0	2	3
1718883933	SS-24-2	0	783	49	0.48	0	2	0	0	3	0	0	1	1	1	1	0	0	-2	-4	0	0	-1	0	0	0	1	1	1	2	0	-1	2	1	0	0	3	1	-1	0	2	0	2	5	2	2	0	0	1
1979.0308.4687.20F3.F33C.3EEC	SS-24-2	1	784	0	-1.81	1	-1	-5	-5	3	0	-3	-4	-2	0	-3	-3	0	-1	-1	-3	-2	-1	-4	-2	0	0	-2	0	-2	-1	4	-5	0	-2	-2	0	-1	-3	-5	-1	-1	-3	-1	-3	-4	-5	-3	-2
1979.0308.4687.20F3.F33C.3EEC	SS-24-2	0	785	0	-2.95	3	-2	-2	-2	0	-3	-3	-1	-3	-1	-4	-2	-2	-3	-3	-2	-3	-2	0	-1	-1	-2	-3	-3	-2	-1	-7	-7	-3	-3	-4	-2	-2	-8	-6	-3	-2	-3	-4	-2	-2	-13	-5	-4
1979.0308.4687.20F3.F33C.3EEC	SS-24-2	1	786	14	-2	1	-1	-1	-3	0	-1	-2	-1	-2	-1	-1	-1	0	-2	-2	-2	-1	-3	-2	2	0	-2	-2	-1	-1	-1	1	-1	-3	-2	-2	0	-1	-4	-3	-7	-3	-3	-2	-2	-6	-4	-4	-3
1979.0308.4687.20F3.F33C.3EEC	SS-24-2	0	787	14	-2.72	3	-1	-1	-5	-1	-1	0	-2	-5	-4	-4	-4	-2	-2	-2	-5	-3	-4	-3	-2	-1	-2	-3	-3	-4	-4	-1	-3	-1	-2	-4	-3	-3	-3	-1	-4	-3	-2	-2	-4	-2	-5	-5	-1
1979.0308.4687.20F3.F33C.3EEC	SS-24-2	1	788	71	-1.32	0	-4	-2	-2	1	-2	-2	-3	-1	1	0	-2	-3	-2	-2	-1	0	0	0	-1	-2	0	0	-1	0	1	-5	-2	-1	-2	-2	1	0	0	-2	-3	-1	-1	0	-1	-3	0	-3	1
1979.0308.4687.20F3.F33C.3EEC	SS-24-2	0	789	71	-2.53	2	0	-3	-2	1	-3	-2	-1	-1	1	-3	-3	-4	-1	0	-1	-1	-1	-2	0	-2	-2	-1	-3	-2	-3	-3	-9	-3	-3	-1	0	-3	-1	-9	-15	-3	-2	-3	-2	-1	-7	-2	-3
1979.0308.4687.20F3.F33C.3EEC	SS-24-2	1	790	245	-2.07	2	-1	-5	-2	0	0	0	-2	-2	-4	-2	-1	0	-1	-2	-2	-3	-1	-2	-3	-5	-2	-2	-3	-2	-2	-4	-2	-2	-1	-1	-3	-3	-6	-2	-3	2	-1	-1	-1	-1	0	-2	-3
1979.0308.4687.20F3.F33C.3EEC	SS-24-2	0	791	245	-3.09	3	-2	-1	1	-2	-5	-2	-4	-4	-4	-4	-3	-3	-3	-5	-5	-6	-6	-4	-3	-3	-2	-3	-4	-4	-3	-3	-5	-4	-3	-3	-4	-3	-3	0	-5	-4	-4	-4	-3	-3	-5	-1	-3
NA	SS-30-2	1	792	0	-1.39	NA	-1	1	-1	2	1	0	1	0	0	1	-1	0	-1	-1	-1	1	0	0	-3	-1	-1	0	0	-1	0	2	-1	-1	0	-1	0	-2	-8	1	-2	-2	0	0	-2	-5	-11	-2	-5
NA	SS-30-2	0	793	0	-1.83	NA	-1	0	-2	0	-5	-1	0	-2	-1	0	-1	-2	-2	0	0	0	1	1	-2	-3	-3	-1	0	-1	1	0	-3	-2	-3	-2	-1	0	-4	-2	-5	-1	-2	-3	-1	0	2	-1	-5
1971.0529.7989.8B64.BB6E.D850	SS-24-2	1	794	203	-0.35	0	0	3	0	2	-2	1	1	1	0	1	-2	1	0	-1	0	2	1	3	-2	-1	0	2	0	0	0	1	-4	-3	-1	1	1	0	-3	0	-7	-2	-1	0	-1	1	-17	1	-4
1971.0529.7989.8B64.BB6E.D850	SS-24-2	0	795	203	0.93	0	1	3	4	3	2	1	2	2	2	4	-1	1	3	3	1	0	3	4	-3	-3	0	1	1	2	0	4	0	-2	2	2	0	0	1	1	-2	0	1	-1	-1	3	1	4	-2
1971.0529.7989.8B64.BB6E.D850	SS-24-2	1	796	329	-0.37	0	1	2	2	3	0	2	1	2	1	1	-1	1	1	0	-1	2	0	1	-1	-2	1	0	-1	-1	-3	3	-2	-4	-1	-1	-1	0	-5	4	-4	-1	1	0	0	0	-2	2	-3
1971.0529.7989.8B64.BB6E.D850	SS-24-2	0	797	329	0.09	0	2	3	4	1	0	2	0	2	2	2	-1	1	1	-1	1	1	1	2	-1	-2	-3	0	1	0	-1	6	-4	-1	0	0	1	0	-2	1	-2	-3	-1	-2	0	1	-1	0	-2
1971.0529.7989.8B64.BB6E.D850	SS-24-2	1	798	525	0.9	0	0	1	6	5	3	2	1	-1	2	3	1	1	2	1	1	3	-3	1	2	2	2	5	2	1	-1	4	-1	1	1	2	1	1	-3	1	-4	1	2	1	-2	2	-3	-3	-3
1971.0529.7989.8B64.BB6E.D850	SS-24-2	0	799	525	1.15	0	-1	3	3	3	1	2	1	2	1	4	-3	2	-1	2	1	2	4	4	1	1	3	1	3	0	-1	4	0	1	2	2	2	2	-1	2	-1	1	-1	-1	1	2	1	3	-3
[truncated: 9 more columns]
